# Supplementary material for: Evolutionary and Topological Properties of Genes and Community Structures in Human Gene Regulatory Networks
Source: PLoS Comput Biol. 2016 Jun 30;12(6):e1005009. doi: 10.1371/journal.pcbi.1005009 (PMC4928929; doi:10.1371/journal.pcbi.1005009)
Supplement: S2 File — See Methods for details. (TXT) [file pcbi.1005009.s010.txt]

GENE	AGE(low=old)
AADAC	0
AADACL2	0
AAK1	0
AAMP	0
AANAT	0
AAR2	0
AARS2	0
AASDH	0
AASS	0
ABAT	0
ABCA1	0
ABCA10	0
ABCA13	0
ABCA3	0
ABCA4	0
ABCA6	0
ABCA7	0
ABCA8	0
ABCA9	0
ABCB1	0
ABCB10	0
ABCB11	0
ABCB4	0
ABCB5	0
ABCB6	0
ABCB7	0
ABCB8	0
ABCC1	0
ABCC10	0
ABCC11	0
ABCC12	0
ABCC2	0
ABCC3	0
ABCC4	0
ABCC5	0
ABCC6	0
ABCC8	0
ABCC9	0
ABCD1	0
ABCD2	0
ABCD4	0
ABCF2	0
ABCF3	0
ABCG1	0
ABCG2	0
ABCG8	0
ABHD1	0
ABHD11	0
ABHD13	0
ABHD3	0
ABHD4	0
ABHD5	0
ABHD6	0
ABT1	0
ABTB1	0
ACAA1	0
ACAA2	0
ACACB	0
ACADS	0
ACADSB	0
ACAT1	0
ACAT2	0
ACER3	0
ACN9	0
ACO1	0
ACO2	0
ACOT7	0
ACOT8	0
ACOX1	0
ACOX2	0
ACP1	0
ACSF2	0
ACSL1	0
ACSL3	0
ACSL5	0
ACSL6	0
ACSM1	0
ACSM2A	0
ACSM2B	0
ACSM3	0
ACSM4	0
ACSM5	0
ACSS1	0
ACSS2	0
ACSS3	0
ACTA1	0
ACTA2	0
ACTB	0
ACTBL2	0
ACTC1	0
ACTG1	0
ACTG1P4	0
ACTG2	0
ACTL6A	0
ACTL6B	0
ACTR1A	0
ACTR1B	0
ACTR2	0
ACTR3	0
ACTR3B	0
ACTR5	0
ACTR6	0
ACTR8	0
ACYP1	0
ACYP2	0
ADA	0
ADAL	0
ADARB2	0
ADAT2	0
ADAT3	0
ADCK1	0
ADCK2	0
ADCK3	0
ADCK4	0
ADCK5	0
ADD1	0
ADD2	0
ADD3	0
ADH1A	0
ADH1B	0
ADH5	0
ADH6	0
ADHFE1	0
ADI1	0
ADIPOR1	0
ADIPOR2	0
ADK	0
ADPRHL2	0
ADSS	0
ADSSL1	0
AFG3L2	0
AGMAT	0
AGPAT1	0
AGPAT2	0
AGPS	0
AGXT	0
AGXT2	0
AHCY	0
AHSA1	0
AIFM2	0
AIFM3	0
AIG1	0
AIMP1	0
AK1	0
AK2	0
AK3	0
AK6	0
AK8	0
AKR1A1	0
AKR1B1	0
AKR1B10	0
AKR1D1	0
AKT1	0
AKT2	0
AKT3	0
ALAS2	0
ALDH18A1	0
ALDH1A1	0
ALDH1A2	0
ALDH1A3	0
ALDH1B1	0
ALDH2	0
ALDH3A2	0
ALDH3B2	0
ALDH4A1	0
ALDH5A1	0
ALDH8A1	0
ALDH9A1	0
ALG1	0
ALG10	0
ALG10B	0
ALG12	0
ALG13	0
ALG14	0
ALG2	0
ALG3	0
ALG5	0
ALG8	0
ALKBH8	0
ALPI	0
ALPL	0
ALPP	0
ALPPL2	0
AMD1	0
AMDHD2	0
AMIGO3	0
AMMECR1	0
AMMECR1L	0
AMPD1	0
AMPH	0
AMT	0
AMY1A	0
AMY1B	0
AMY1C	0
AMY2B	0
ANAPC1	0
ANAPC10	0
ANAPC2	0
ANKRD28	0
ANKRD44	0
ANKRD52	0
ANKZF1	0
ANO10	0
ANO8	0
AOC1	0
AOC2	0
AOC3	0
AOX1	0
AP1B1	0
AP1G2	0
AP1M1	0
AP1S1	0
AP1S3	0
AP2A1	0
AP2A2	0
AP2M1	0
AP2S1	0
AP3B1	0
AP3B2	0
AP3D1	0
AP3S1	0
AP3S2	0
APEX2	0
APIP	0
APOD	0
APRT	0
APTX	0
AQP1	0
AQP10	0
AQP3	0
AQP4	0
AQP5	0
AQP7	0
AQP9	0
ARCN1	0
ARF1	0
ARF3	0
ARF4	0
ARF5	0
ARFGAP1	0
ARFGAP3	0
ARFGEF1	0
ARFGEF2	0
ARG1	0
ARG2	0
ARHGDIA	0
ARHGDIB	0
ARHGEF3	0
ARIH1	0
ARIH2	0
ARL1	0
ARL2	0
ARMC3	0
ARPC1A	0
ARPC1B	0
ARPC2	0
ARPC3	0
ARPC4	0
ARPC5	0
ARPC5L	0
ARSB	0
ARSI	0
ARSJ	0
ARV1	0
ASAP1	0
ASAP2	0
ASAP3	0
ASCC3	0
ASF1A	0
ASF1B	0
ASH2L	0
ASIC1	0
ASIC2	0
ASL	0
ASMTL	0
ASNA1	0
ASNS	0
ASNSD1	0
ASPDH	0
ASRGL1	0
ATAD1	0
ATAD2	0
ATAD2B	0
ATE1	0
ATF3	0
ATG3	0
ATG4A	0
ATG4C	0
ATG4D	0
ATG5	0
ATG7	0
ATG9A	0
ATHL1	0
ATIC	0
ATM	0
ATOX1	0
ATP10A	0
ATP10B	0
ATP10D	0
ATP11A	0
ATP11B	0
ATP11C	0
ATP13A1	0
ATP13A2	0
ATP13A3	0
ATP13A4	0
ATP13A5	0
ATP2A1	0
ATP2A3	0
ATP2B1	0
ATP2B2	0
ATP2B3	0
ATP2B4	0
ATP2C2	0
ATP5A1	0
ATP5B	0
ATP5C1	0
ATP5D	0
ATP5E	0
ATP5G1	0
ATP5G2	0
ATP5G3	0
ATP5H	0
ATP5O	0
ATP6V0A1	0
ATP6V0A2	0
ATP6V0A4	0
ATP6V0B	0
ATP6V0C	0
ATP6V0D1	0
ATP6V0D2	0
ATP6V0E1	0
ATP6V0E2	0
ATP6V1A	0
ATP6V1B1	0
ATP6V1B2	0
ATP6V1C1	0
ATP6V1D	0
ATP6V1E1	0
ATP6V1E2	0
ATP6V1F	0
ATP6V1G1	0
ATP6V1G2	0
ATP6V1H	0
ATP7B	0
ATP8A1	0
ATP8A2	0
ATP8B1	0
ATP8B2	0
ATP8B3	0
ATP8B4	0
ATP9A	0
ATP9B	0
ATPAF1	0
ATPAF2	0
ATR	0
AURKB	0
AURKC	0
AVL9	0
B3GNTL1	0
BBOX1	0
BCAP29	0
BCAP31	0
BCAT1	0
BCAT2	0
BCCIP	0
BCKDK	0
BCS1L	0
BDH2	0
BDP1	0
BECN1	0
BET1	0
BIN3	0
BLM	0
BLMH	0
BLVRB	0
BMP2K	0
BMS1	0
BOLA1	0
BOLA2	0
BOLA2B	0
BOLA3	0
BPGM	0
BRAP	0
BRD1	0
BRD2	0
BRD3	0
BRD4	0
BRF1	0
BRIX1	0
BRPF1	0
BRPF3	0
BRSK1	0
BRSK2	0
BSDC1	0
BTAF1	0
BTF3	0
BTF3L4	0
BUB1	0
BUB1B	0
BUD13	0
BUD31	0
BYSL	0
C10orf2	0
C11orf73	0
C12orf10	0
C12orf65	0
C14orf1	0
C15orf38-AP3S2	0
C15orf40	0
C1D	0
C1orf123	0
C21orf33	0
C2orf43	0
C2orf76	0
C6orf211	0
C7orf50	0
C7orf55-LUC7L2	0
C7orf76	0
C9orf156	0
C9orf41	0
CAB39	0
CAB39L	0
CAD	0
CALM1	0
CALM2	0
CALM3	0
CALML3	0
CAMK1	0
CAMK1G	0
CAMK2A	0
CAMK2B	0
CAMK2D	0
CAMK2G	0
CAMK4	0
CAMKK2	0
CAP1	0
CAP2	0
CAPN7	0
CAPZA1	0
CAPZA2	0
CARKD	0
CARS	0
CARS2	0
CAT	0
CBR4	0
CBS	0
CBWD1	0
CBWD2	0
CBWD3	0
CBWD5	0
CBWD6	0
CCBL1	0
CCBL2	0
CCDC115	0
CCDC124	0
CCDC127	0
CCDC25	0
CCDC47	0
CCDC90B	0
CCDC94	0
CCNA1	0
CCNA2	0
CCNB1	0
CCNB2	0
CCNC	0
CCNH	0
CCS	0
CCT2	0
CCT4	0
CCT5	0
CCT6A	0
CCT6B	0
CCT7	0
CCT8	0
CD2BP2	0
CDA	0
CDC123	0
CDC14A	0
CDC14B	0
CDC16	0
CDC20	0
CDC23	0
CDC25A	0
CDC25B	0
CDC25C	0
CDC34	0
CDC40	0
CDC45	0
CDC5L	0
CDC6	0
CDC73	0
CDIPT	0
CDK12	0
CDK13	0
CDK19	0
CDK2	0
CDK5	0
CDK5RAP1	0
CDK7	0
CDK8	0
CDKAL1	0
CDS1	0
CDS2	0
CEBPZ	0
CECR5	0
CEMP1	0
CENPE	0
CENPF	0
CETN3	0
CFDP1	0
CFL1	0
CFL2	0
CHAC1	0
CHAC2	0
CHAF1A	0
CHAF1B	0
CHCHD10	0
CHCHD2	0
CHCHD4	0
CHCHD5	0
CHCHD7	0
CHD1	0
CHD2	0
CHDH	0
CHEK1	0
CHEK2	0
CHIA	0
CHIT1	0
CHKA	0
CHKB	0
CHMP2A	0
CHMP3	0
CHMP4A	0
CHMP4B	0
CHMP5	0
CHMP6	0
CHTF18	0
CIAO1	0
CIAPIN1	0
CIRH1A	0
CKS1B	0
CKS2	0
CLCN3	0
CLCN4	0
CLCN5	0
CLGN	0
CLK1	0
CLK2	0
CLK4	0
CLN3	0
CLP1	0
CLPB	0
CLPP	0
CLPX	0
CLTA	0
CLTB	0
CLTC	0
CMAS	0
CMBL	0
CMC2	0
CMC4	0
CMPK1	0
CMSS1	0
CNBP	0
CNDP1	0
CNDP2	0
CNIH1	0
CNIH4	0
CNNM1	0
CNNM4	0
CNOT1	0
CNOT2	0
CNOT3	0
CNOT6	0
CNOT7	0
CNOT8	0
COA4	0
COA5	0
COASY	0
COG3	0
COG4	0
COPA	0
COPB2	0
COPG1	0
COPS5	0
COPZ1	0
COQ10B	0
COQ2	0
COQ3	0
COQ4	0
COQ5	0
COQ6	0
COQ7	0
COQ9	0
CORO1A	0
CORO1B	0
CORO1C	0
CORO2A	0
CORO2B	0
CORO6	0
COX10	0
COX11	0
COX15	0
COX16	0
COX17	0
COX18	0
COX19	0
COX5A	0
COX5B	0
COX6A1	0
COX6A2	0
COX6B1	0
COX6B2	0
CPA2	0
CPA4	0
CPOX	0
CPS1	0
CPSF2	0
CPSF3	0
CPSF3L	0
CPSF4	0
CPT2	0
CPVL	0
CRAT	0
CRLS1	0
CRMP1	0
CRNKL1	0
CRY1	0
CRY2	0
CRYM	0
CRYZ	0
CS	0
CSE1L	0
CSNK1A1	0
CSNK1A1L	0
CSNK1D	0
CSNK1E	0
CSNK1G2	0
CSNK2A2	0
CSNK2B	0
CSTF2	0
CSTF2T	0
CSTF3	0
CTDP1	0
CTDSP1	0
CTDSPL	0
CTH	0
CTNS	0
CTPS1	0
CTPS2	0
CTR9	0
CTSA	0
CTSD	0
CTU1	0
CUL1	0
CUL3	0
CUTA	0
CUTC	0
CUX1	0
CUX2	0
CWC22	0
CWC27	0
CWF19L1	0
CWH43	0
CYB5A	0
CYB5B	0
CYB5R1	0
CYB5R2	0
CYB5R3	0
CYB5R4	0
CYC1	0
CYCS	0
CYP51A1	0
D2HGDH	0
DAD1	0
DAK	0
DARS	0
DARS2	0
DAZAP1	0
DBR1	0
DBT	0
DCAF13	0
DCAKD	0
DCLRE1A	0
DCP2	0
DCPS	0
DCTD	0
DCTN2	0
DCUN1D1	0
DCUN1D2	0
DCXR	0
DDHD1	0
DDI1	0
DDI2	0
DDOST	0
DDX10	0
DDX17	0
DDX18	0
DDX19A	0
DDX19B	0
DDX23	0
DDX24	0
DDX25	0
DDX27	0
DDX31	0
DDX39B	0
DDX3X	0
DDX3Y	0
DDX4	0
DDX46	0
DDX47	0
DDX49	0
DDX5	0
DDX51	0
DDX54	0
DDX55	0
DDX56	0
DECR2	0
DENR	0
DEPDC5	0
DERA	0
DERL2	0
DERL3	0
DGAT1	0
DGAT2	0
DHDDS	0
DHDH	0
DHFR	0
DHODH	0
DHPS	0
DHTKD1	0
DHX15	0
DHX16	0
DHX29	0
DHX36	0
DHX37	0
DHX38	0
DHX8	0
DHX9	0
DIAPH1	0
DIAPH2	0
DIAPH3	0
DIEXF	0
DIMT1	0
DIP2B	0
DIP2C	0
DIS3	0
DIS3L	0
DIS3L2	0
DLAT	0
DLD	0
DLST	0
DMAP1	0
DMC1	0
DMKN	0
DMTF1	0
DNA2	0
DNAH10	0
DNAH12	0
DNAH14	0
DNAH17	0
DNAH2	0
DNAH3	0
DNAH5	0
DNAH6	0
DNAH7	0
DNAH8	0
DNAH9	0
DNAJA1	0
DNAJA2	0
DNAJA3	0
DNAJA4	0
DNAJB1	0
DNAJB12	0
DNAJB13	0
DNAJB14	0
DNAJB4	0
DNAJB5	0
DNAJC15	0
DNAJC19	0
DNAJC2	0
DNAJC21	0
DNAJC24	0
DNLZ	0
DNM1	0
DNM2	0
DNPEP	0
DNTTIP2	0
DOHH	0
DOLK	0
DOLPP1	0
DOPEY1	0
DOPEY2	0
DPAGT1	0
DPH2	0
DPH3	0
DPH6	0
DPH7	0
DPM2	0
DPP4	0
DPYD	0
DPYS	0
DPYSL2	0
DPYSL3	0
DPYSL4	0
DR1	0
DRAP1	0
DRG1	0
DRG2	0
DROSHA	0
DSCC1	0
DTD1	0
DTWD2	0
DTYMK	0
DUS1L	0
DUS2	0
DUS3L	0
DUS4L	0
DUSP12	0
DUT	0
DXO	0
DYNC1H1	0
DYNC2H1	0
DYNLL1	0
DYRK1A	0
DYRK1B	0
DZANK1	0
EBNA1BP2	0
ECHDC3	0
ECHS1	0
ECI2	0
EDEM1	0
EDEM2	0
EDF1	0
EEF1A1	0
EEF1A2	0
EEF1B2	0
EEF2	0
EEPD1	0
EFTUD1	0
EFTUD2	0
EHHADH	0
EIF1	0
EIF1AX	0
EIF1AY	0
EIF1B	0
EIF2A	0
EIF2AK4	0
EIF2B2	0
EIF2B3	0
EIF2B4	0
EIF2B5	0
EIF2D	0
EIF2S1	0
EIF2S2	0
EIF2S3	0
EIF3A	0
EIF3C	0
EIF3CL	0
EIF3G	0
EIF3I	0
EIF3J	0
EIF4A1	0
EIF4A2	0
EIF4A3	0
EIF4E1B	0
EIF4G1	0
EIF4G3	0
EIF5	0
EIF5A	0
EIF5A2	0
EIF5B	0
EIF6	0
ELAC1	0
ELAC2	0
ELOF1	0
ELOVL2	0
ELOVL4	0
ELOVL6	0
ELP2	0
ELP3	0
ELP4	0
EMC1	0
EMC2	0
EMC3	0
EMC4	0
EMC6	0
ENDOG	0
ENO1	0
ENO2	0
ENOPH1	0
ENPP1	0
ENPP2	0
ENPP3	0
ENPP5	0
ENTPD4	0
ENTPD5	0
ENTPD6	0
ENTPD7	0
ENY2	0
EP400	0
EP400NL	0
EPC1	0
EPC2	0
EPN1	0
EPN2	0
EPN2-IT1	0
EPRS	0
EPS15	0
EPS15L1	0
EPT1	0
ERAL1	0
ERCC1	0
ERCC2	0
ERCC3	0
ERCC4	0
ERCC5	0
ERCC6	0
ERCC8	0
ERI3	0
ERLEC1	0
ERN1	0
ERN2	0
ERO1L	0
ERO1LB	0
ESCO1	0
ESCO2	0
ESD	0
ESF1	0
ESPL1	0
ESYT1	0
ETF1	0
ETFA	0
ETFB	0
ETFDH	0
ETHE1	0
EVI5	0
EVI5L	0
EXO1	0
EXOC3	0
EXOC4	0
EXOC5	0
EXOC6	0
EXOC6B	0
EXOG	0
EXOSC1	0
EXOSC10	0
EXOSC2	0
EXOSC3	0
EXOSC4	0
EXOSC5	0
EXOSC6	0
EXOSC8	0
EXOSC9	0
FA2H	0
FAF2	0
FAHD1	0
FAHD2A	0
FAHD2B	0
FAM63A	0
FAM63B	0
FAM86A	0
FAM86B1	0
FAM86B2	0
FAM86KP	0
FAM96B	0
FANCM	0
FAP	0
FARS2	0
FARSA	0
FARSB	0
FAU	0
FBL	0
FBP1	0
FBP2	0
FBXL2	0
FBXL20	0
FBXO3	0
FBXO9	0
FBXW7	0
FCF1	0
FDFT1	0
FDPS	0
FDX1	0
FDX1L	0
FDXR	0
FECH	0
FEN1	0
FGGY	0
FH	0
FHIT	0
FIG4	0
FIGNL1	0
FIP1L1	0
FKBP1B	0
FKBP2	0
FKBP4	0
FKBP5	0
FLAD1	0
FLCN	0
FLG	0
FLG2	0
FLOT1	0
FMNL1	0
FMO1	0
FMO2	0
FMO3	0
FMO5	0
FN3KRP	0
FNTA	0
FOLH1	0
FOLH1B	0
FOXK1	0
FOXK2	0
FPGS	0
FRY	0
FRYL	0
FTH1	0
FTSJ1	0
FTSJ2	0
FTSJ3	0
FUOM	0
FURIN	0
FXN	0
FZR1	0
G3BP1	0
G3BP2	0
GABARAP	0
GABARAPL2	0
GALK2	0
GALM	0
GALNS	0
GALT	0
GANAB	0
GANC	0
GAPDH	0
GAPDHS	0
GAR1	0
GARS	0
GART	0
GATB	0
GBE1	0
GBF1	0
GCAT	0
GCH1	0
GCK	0
GCKR	0
GCLC	0
GCN1L1	0
GCSH	0
GDA	0
GDE1	0
GDI1	0
GET4	0
GFER	0
GFM1	0
GFM2	0
GFPT1	0
GFPT2	0
GGA1	0
GGPS1	0
GGT1	0
GGT2	0
GGT7	0
GGTLC1	0
GGTLC2	0
GID4	0
GID8	0
GINS1	0
GINS2	0
GINS3	0
GINS4	0
GK2	0
GK5	0
GLDC	0
GLE1	0
GLIPR1L1	0
GLIPR2	0
GLO1	0
GLRX	0
GLRX2	0
GLRX3	0
GLRX5	0
GLS	0
GLS2	0
GLTSCR2	0
GLUD1	0
GLUD2	0
GLUL	0
GLYR1	0
GMDS	0
GMFG	0
GMPPB	0
GMPR	0
GMPR2	0
GMPS	0
GNAI1	0
GNAI2	0
GNAI3	0
GNAO1	0
GNAT2	0
GNAT3	0
GNB1	0
GNB2	0
GNB2L1	0
GNB4	0
GNE	0
GNL2	0
GNL3	0
GNL3L	0
GNPAT	0
GNPDA1	0
GNPDA2	0
GNPNAT1	0
GOLGA4	0
GOLGB1	0
GOLPH3	0
GOLT1B	0
GORASP1	0
GOSR1	0
GOT1	0
GOT2	0
GPAA1	0
GPCPD1	0
GPD1	0
GPD1L	0
GPD2	0
GPHN	0
GPI	0
GPN1	0
GPN2	0
GPN3	0
GPR155	0
GPT	0
GPT2	0
GPX4	0
GPX7	0
GPX8	0
GRAMD1B	0
GRINA	0
GRPEL1	0
GRTP1	0
GRWD1	0
GSG2	0
GSK3A	0
GSK3B	0
GSPT1	0
GSPT2	0
GSR	0
GSS	0
GSTO1	0
GSTT2	0
GSTT2B	0
GTF2A1	0
GTF2A2	0
GTF2B	0
GTF2E1	0
GTF2E2	0
GTF2F2	0
GTF2H1	0
GTF2H2	0
GTF2H2C	0
GTF2H2C_2	0
GTF2H3	0
GTF2H4	0
GTF3C3	0
GTF3C5	0
GTPBP3	0
GTPBP4	0
GUF1	0
GUSB	0
GYG1	0
GYG2	0
GYS1	0
GYS2	0
H1F0	0
H2AFX	0
H2AFZ	0
H3F3A	0
H3F3B	0
HAAO	0
HACL1	0
HADHA	0
HADHB	0
HAGH	0
HAO1	0
HAO2	0
HARS	0
HARS2	0
HAT1	0
HBS1L	0
HCCS	0
HDAC1	0
HDAC10	0
HDAC3	0
HDAC4	0
HDAC5	0
HDAC7	0
HDAC9	0
HDDC2	0
HDDC3	0
HDHD1	0
HDHD3	0
HDLBP	0
HEATR1	0
HEATR5B	0
HECTD2	0
HELLS	0
HELQ	0
HEMK1	0
HFM1	0
HGH1	0
HGS	0
HHIPL1	0
HHIPL2	0
HIBADH	0
HIBCH	0
HIGD2A	0
HINT1	0
HINT2	0
HIP1	0
HIP1R	0
HIRA	0
HIST1H1B	0
HIST1H1E	0
HIST1H2AA	0
HIST1H2AB	0
HIST1H2AC	0
HIST1H2AD	0
HIST1H2AE	0
HIST1H2AG	0
HIST1H2AH	0
HIST1H2AI	0
HIST1H2AJ	0
HIST1H2AK	0
HIST1H2AL	0
HIST1H2AM	0
HIST1H2BA	0
HIST1H2BC	0
HIST1H2BD	0
HIST1H2BE	0
HIST1H2BF	0
HIST1H2BG	0
HIST1H2BI	0
HIST1H2BJ	0
HIST1H2BL	0
HIST1H2BN	0
HIST1H3A	0
HIST1H3B	0
HIST1H3C	0
HIST1H3D	0
HIST1H3E	0
HIST1H3F	0
HIST1H3G	0
HIST1H3H	0
HIST1H3I	0
HIST1H3J	0
HIST1H4A	0
HIST1H4B	0
HIST1H4C	0
HIST1H4D	0
HIST1H4E	0
HIST1H4F	0
HIST1H4H	0
HIST1H4I	0
HIST1H4J	0
HIST1H4K	0
HIST1H4L	0
HIST2H2AA3	0
HIST2H2AA4	0
HIST2H2AB	0
HIST2H2AC	0
HIST2H2BE	0
HIST2H3A	0
HIST2H3C	0
HIST2H3D	0
HIST2H4A	0
HIST2H4B	0
HIST3H2A	0
HIST4H4	0
HK2	0
HK3	0
HKDC1	0
HLCS	0
HLTF	0
HM13	0
HMBS	0
HMCES	0
HMGB2	0
HMGB3	0
HMGCR	0
HMGCS1	0
HMGCS2	0
HMOX2	0
HNRNPA1	0
HNRNPA2B1	0
HNRNPA3	0
HOGA1	0
HORMAD2	0
HPCA	0
HPCAL1	0
HRNR	0
HRSP12	0
HSCB	0
HSD17B12	0
HSD17B14	0
HSD17B4	0
HSD17B7	0
HSD17B8	0
HSDL1	0
HSP90AA1	0
HSP90AB1	0
HSP90B1	0
HSPA1A	0
HSPA1B	0
HSPA1L	0
HSPA2	0
HSPA4	0
HSPA5	0
HSPA6	0
HSPA8	0
HSPA9	0
HSPD1	0
HSPE1	0
HSPH1	0
HTATIP2	0
HTATSF1	0
HTRA1	0
HTRA2	0
HTRA3	0
HTRA4	0
HYI	0
IAH1	0
IBA57	0
ICK	0
ICMT	0
ICT1	0
IDE	0
IDH1	0
IDH2	0
IDH3A	0
IDH3B	0
IDH3G	0
IDI1	0
IDNK	0
IDO1	0
IER3IP1	0
IGBP1	0
IGHMBP2	0
IKBKAP	0
ILVBL	0
IMMP1L	0
IMMP2L	0
IMMT	0
IMP3	0
IMP4	0
IMPA1	0
IMPA2	0
IMPACT	0
IMPDH1	0
IMPDH2	0
ING3	0
ING4	0
ING5	0
INO80	0
INO80C	0
IP6K1	0
IP6K3	0
IPO11	0
IPO5	0
IPO7	0
IPO8	0
IPO9	0
IQGAP1	0
IQGAP2	0
IQGAP3	0
IREB2	0
IRG1	0
ISCA2	0
ISCU	0
ISPD	0
IST1	0
ISY1	0
ISY1-RAB43	0
ITCH	0
ITPA	0
IVD	0
IWS1	0
KARS	0
KAT2A	0
KAT2B	0
KAT5	0
KAT7	0
KAT8	0
KCNAB1	0
KCNAB2	0
KCNAB3	0
KDELR1	0
KDELR2	0
KDM2B	0
KDM4A	0
KDM4B	0
KDM4C	0
KDM5A	0
KDM5B	0
KDM5C	0
KDM5D	0
KDM6A	0
KDM6B	0
KDSR	0
KIAA0020	0
KIAA0368	0
KIF11	0
KIF18A	0
KIFC1	0
KIFC3	0
KIN	0
KL	0
KLB	0
KLF15	0
KLHDC4	0
KMO	0
KPNA1	0
KPNA3	0
KPNA4	0
KPNA5	0
KPNA6	0
KPNB1	0
KRAS	0
KRI1	0
KRR1	0
KTI12	0
KYNU	0
L2HGDH	0
LACC1	0
LACE1	0
LAP3	0
LARP1B	0
LARS	0
LARS2	0
LATS1	0
LATS2	0
LBR	0
LCLAT1	0
LCMT1	0
LCMT2	0
LCP1	0
LCT	0
LCTL	0
LDHD	0
LEO1	0
LEPROT	0
LETM1	0
LGSN	0
LIAS	0
LIG1	0
LIG4	0
LIPA	0
LIPF	0
LIPK	0
LIPM	0
LIPT1	0
LIPT2	0
LOC100129518	0
LOC100288910	0
LOC100506136	0
LOC100507472	0
LOC100507577	0
LOC100508408	0
LOC100509620	0
LOC100652930	0
LOC100862671	0
LOC100996643	0
LOC100996696	0
LOC100996747	0
LOC100996909	0
LOC101060212	0
LOC101060363	0
LOC101060521	0
LOC101060578	0
LOC101060747	0
LOC101060817	0
LOC101926887	0
LOC101927057	0
LOC101927137	0
LOC101927144	0
LOC101928149	0
LOC101928195	0
LOC101928623	0
LOC101928635	0
LOC101928676	0
LOC101928826	0
LOC101928830	0
LOC101929087	0
LOC101929240	0
LOC101929618	0
LOC101929864	0
LOC101929876	0
LOC101929880	0
LOC101929950	0
LOC101929959	0
LOC101930097	0
LOC101930168	0
LOC101930322	0
LOC101930324	0
LOC102723386	0
LOC102723404	0
LOC102723417	0
LOC102723460	0
LOC102723467	0
LOC102723473	0
LOC102723474	0
LOC102723491	0
LOC102723551	0
LOC102723606	0
LOC102723609	0
LOC102723620	0
LOC102723646	0
LOC102723702	0
LOC102723710	0
LOC102723812	0
LOC102723826	0
LOC102723830	0
LOC102723871	0
LOC102723931	0
LOC102723937	0
LOC102723939	0
LOC102723962	0
LOC102723969	0
LOC102724007	0
LOC102724023	0
LOC102724038	0
LOC102724045	0
LOC102724054	0
LOC102724071	0
LOC102724088	0
LOC102724103	0
LOC102724159	0
LOC102724197	0
LOC102724203	0
LOC102724204	0
LOC102724277	0
LOC102724287	0
LOC102724313	0
LOC102724375	0
LOC102724381	0
LOC102724403	0
LOC102724426	0
LOC102724461	0
LOC102724492	0
LOC102724507	0
LOC102724531	0
LOC102724560	0
LOC102724642	0
LOC102724664	0
LOC102724718	0
LOC102724737	0
LOC102724762	0
LOC102724825	0
LOC102724876	0
LOC102724904	0
LOC102724910	0
LOC102724915	0
LOC102724932	0
LOC102725056	0
LOC102725085	0
LOC102725164	0
LOC102725189	0
LOC102725214	0
LOC102725232	0
LOC102725302	0
LOC102725369	0
LOC102725396	0
LOC102725405	0
LOC102725410	0
LOC102725415	0
LOC102725420	0
LOC102725475	0
LOC102725513	0
LOC102725519	0
LOC102725528	0
LOC284009	0
LOC723805	0
LOC728637	0
LOC730268	0
LONP1	0
LONP2	0
LPIN1	0
LPIN2	0
LPIN3	0
LSG1	0
LSM1	0
LSM2	0
LSM3	0
LSM5	0
LSM6	0
LSM7	0
LSS	0
LTA4H	0
LTV1	0
LUC7L	0
LUC7L2	0
LUC7L3	0
LYAR	0
LYPLA2	0
LYRM4	0
LYRM7	0
MACROD1	0
MAD1L1	0
MAD2L1	0
MAEA	0
MAF1	0
MAGT1	0
MAK	0
MAK16	0
MALSU1	0
MAN1A1	0
MAN1A2	0
MAN1C1	0
MAN2C1	0
MAP2K1	0
MAP2K2	0
MAP3K19	0
MAP3K2	0
MAP3K3	0
MAP3K4	0
MAPK1	0
MAPK11	0
MAPK13	0
MAPK14	0
MAPK3	0
MAPK7	0
MAPRE1	0
MAPRE2	0
MAPRE3	0
MARC1	0
MARC2	0
MARK1	0
MARK2	0
MARK3	0
MARK4	0
MARS	0
MARS2	0
MAT1A	0
MAT2A	0
MAT2B	0
MBLAC2	0
MBOAT1	0
MBOAT2	0
MBTPS1	0
MBTPS2	0
MCAT	0
MCCC1	0
MCM10	0
MCM2	0
MCM3	0
MCM3AP	0
MCM5	0
MCM6	0
MCM7	0
MCTS1	0
MCUR1	0
MDH1	0
MDH2	0
MDN1	0
MDP1	0
ME1	0
ME2	0
MEAF6	0
MECR	0
MED10	0
MED31	0
MED6	0
MED7	0
MEF2C	0
MEF2D	0
MEMO1	0
METAP1	0
METAP1D	0
METAP2	0
METTL11B	0
METTL14	0
METTL15	0
METTL16	0
METTL18	0
METTL21A	0
METTL2A	0
METTL2B	0
METTL3	0
METTL5	0
METTL6	0
METTL8	0
MFSD12	0
MFSD2A	0
MFSD3	0
MGLL	0
MGMT	0
MINPP1	0
MIOS	0
MIPEP	0
MIR1248	0
MIR1292	0
MIR1909	0
MIR3064	0
MIR3620	0
MIR3652	0
MIR3656	0
MIR3658	0
MIR4647	0
MIR4691	0
MIR4738	0
MIR5047	0
MIR5193	0
MIR6727	0
MIR6733	0
MIR6758	0
MIR6778	0
MIR6824	0
MIR6834	0
MIR6836	0
MIR6878	0
MIR6890	0
MIR7109	0
MIR7113	0
MLH1	0
MLH3	0
MLST8	0
MMAA	0
MMD	0
MMD2	0
MNAT1	0
MND1	0
MOB1A	0
MOB1B	0
MOB3A	0
MOB3B	0
MOCS1	0
MOCS2	0
MOCS3	0
MOGAT1	0
MOGAT2	0
MOGS	0
MON1A	0
MON1B	0
MON2	0
MORF4L1	0
MOSPD2	0
MPC1	0
MPC2	0
MPHOSPH10	0
MPI	0
MPPE1	0
MPV17	0
MRE11A	0
MRI1	0
MRPL1	0
MRPL11	0
MRPL12	0
MRPL13	0
MRPL15	0
MRPL16	0
MRPL17	0
MRPL2	0
MRPL20	0
MRPL22	0
MRPL24	0
MRPL3	0
MRPL34	0
MRPL36	0
MRPL4	0
MRPL43	0
MRPL46	0
MRPS11	0
MRPS12	0
MRPS14	0
MRPS15	0
MRPS16	0
MRPS18C	0
MRPS2	0
MRPS5	0
MRPS6	0
MRPS7	0
MRPS9	0
MRRF	0
MRS2	0
MRTO4	0
MSH2	0
MSH3	0
MSH4	0
MSH5	0
MSH6	0
MSMO1	0
MSRA	0
MSRB3	0
MSTO1	0
MTFMT	0
MTG1	0
MTG2	0
MTHFD1	0
MTHFD1L	0
MTHFD2	0
MTHFD2L	0
MTHFR	0
MTHFS	0
MTIF2	0
MTIF3	0
MTM1	0
MTMR1	0
MTMR2	0
MTO1	0
MTOR	0
MTR	0
MTRF1	0
MTRF1L	0
MUC12	0
MUC16	0
MUC17	0
MUC4	0
MUC6	0
MUS81	0
MUT	0
MUTYH	0
MVD	0
MVK	0
MYB	0
MYBBP1A	0
MYEF2	0
MYH1	0
MYH10	0
MYH13	0
MYH14	0
MYH15	0
MYH2	0
MYH4	0
MYH6	0
MYH7B	0
MYH9	0
MYO1A	0
MYO1B	0
MYO1C	0
MYO1D	0
MYO1E	0
MYO1G	0
MYO5A	0
MYO5B	0
MYO5C	0
N6AMT1	0
N6AMT2	0
NAA10	0
NAA11	0
NAA15	0
NAA16	0
NAA20	0
NAA25	0
NAA30	0
NAA35	0
NAA40	0
NAA50	0
NAALAD2	0
NACA	0
NADK	0
NADSYN1	0
NAE1	0
NAF1	0
NAGPA-AS1	0
NAGS	0
NALCN	0
NAMPT	0
NANP	0
NANS	0
NAP1L1	0
NAPA	0
NAPSA	0
NARF	0
NARFL	0
NARS	0
NARS2	0
NAT1	0
NAT10	0
NAT2	0
NAT8L	0
NCAPD2	0
NCAPG	0
NCAPH	0
NCBP1	0
NCBP2	0
NCL	0
NCOA7	0
NCS1	0
NDC80	0
NDOR1	0
NDUFAB1	0
NDUFAF5	0
NDUFS1	0
NDUFS2	0
NDUFS8	0
NDUFV1	0
NDUFV2	0
NEDD4	0
NEDD8	0
NEFH	0
NEK2	0
NEMF	0
NENF	0
NET1	0
NF1	0
NFS1	0
NFU1	0
NFX1	0
NFYA	0
NFYB	0
NGDN	0
NGLY1	0
NHP2	0
NHP2L1	0
NIF3L1	0
NIFK	0
NIP7	0
NIPBL	0
NIT1	0
NIT2	0
NLE1	0
NLN	0
NMD3	0
NME1	0
NME3	0
NMNAT1	0
NMNAT3	0
NMRK2	0
NMT1	0
NNT	0
NOB1	0
NOC2L	0
NOC3L	0
NOC4L	0
NOL10	0
NOL12	0
NOL6	0
NOL9	0
NOLC1	0
NOM1	0
NOP10	0
NOP14	0
NOP2	0
NOP56	0
NOP58	0
NOP9	0
NPC1	0
NPC1L1	0
NPEPL1	0
NPEPPS	0
NPL	0
NPLOC4	0
NPRL2	0
NQO1	0
NQO2	0
NRAS	0
NRD1	0
NSA2	0
NSDHL	0
NSF	0
NSFL1C	0
NSMCE1	0
NSMCE2	0
NSMCE4A	0
NSUN2	0
NSUN5	0
NT5E	0
NTHL1	0
NTMT1	0
NUBP1	0
NUBP2	0
NUBPL	0
NUDT10	0
NUDT11	0
NUDT12	0
NUDT13	0
NUDT2	0
NUDT4	0
NUDT5	0
NUDT7	0
NUDT8	0
NUF2	0
NUP107	0
NUP155	0
NUP35	0
NUP62	0
NUP93	0
NUP98	0
NUS1	0
NUTF2	0
NUTF2P4	0
NVL	0
NXF1	0
OAT	0
OCA2	0
ODC1	0
OGDH	0
[truncated: 14,851 more rows]
