# Supplementary material for: Evolutionary and Topological Properties of Genes and Community Structures in Human Gene Regulatory Networks
Source: PLoS Comput Biol. 2016 Jun 30;12(6):e1005009. doi: 10.1371/journal.pcbi.1005009 (PMC4928929; doi:10.1371/journal.pcbi.1005009)
Supplement: S3 File — See Methods for details. (TXT) [file pcbi.1005009.s011.txt]

Gene	AvgEvoRate
LSM2	0.011244646
HIST1H4H	0.013008001
DYNLL2	0.014566714
CALM2	0.015349476
PHF5A	0.017740693
SF3B14	0.018210218
RPL41	0.01919454
RPS14	0.01980359
ACTG2	0.021224339
HIST1H4C	0.021771849
H3F3A	0.023481037
SKP1	0.023697264
HIST1H3B	0.02575121
ACTA2	0.028341824
RPS23	0.028591797
MAB21L1	0.032958606
C16orf80	0.032976903
UBB	0.034444136
RQCD1	0.036006005
PRPF8	0.037784314
UBA52	0.037877915
YPEL5	0.03819926
CALM1	0.038444133
RPS18	0.040381041
HIST1H4I	0.040706813
UBE2H	0.041019785
RPS15A	0.041327189
PSMD14	0.041726069
PPP2CA	0.041851478
MAGOH	0.043172534
RPL34	0.044577214
TUBB	0.044925544
RPL39	0.045064106
UBC	0.045079704
SNRPD2	0.04569523
PSMC2	0.046952432
PSMC6	0.047274539
ACTC1	0.048192057
RAP2C	0.048457605
TUBB2B	0.048766833
RPS27A	0.048987485
ACTA1	0.049276457
HIST1H3H	0.049967421
COPS5	0.050968867
PPP3R1	0.051782965
U2AF1	0.051843133
TUBB4A	0.05216252
MAB21L2	0.052190675
RPL23	0.052273399
PSMC1	0.052475616
WDR5	0.053219128
VCP	0.053542546
POLR2E	0.054014258
SHFM1	0.055402478
POLR2B	0.056285075
ERH	0.05628868
CUL1	0.056830243
NAA20	0.057297618
RAB1A	0.057455234
GABARAPL1	0.057705821
RBBP4	0.057954287
SNAP25	0.057982172
SF3B3	0.05829388
SF3B1	0.058691612
COPS2	0.059383304
CYFIP2	0.05951674
CDC42	0.059770819
YPEL2	0.059951396
PSMA2	0.060412677
VSNL1	0.06047158
CALM3	0.060686748
TCEB1	0.061258435
MAPK10	0.061423902
PPP2R5E	0.06153698
SEC61G	0.063065676
CLTC	0.063308678
PPP1CB	0.064107818
SMC3	0.064304821
CDK8	0.064556434
RPS13	0.065570656
RPL30	0.065578109
RBX1	0.066549064
GNG2	0.066854104
SEC61A2	0.066927205
DYNLL1	0.067646279
RPL37A	0.067703758
PRPS1	0.067758322
SEPHS1	0.067986921
EEF1A1	0.068496989
APPBP2	0.068909776
ARPC4	0.06978503
TUBA1A	0.070393931
SRSF3	0.070958684
ETF1	0.07127716
H2AFV	0.071547774
HIST1H2AM	0.071747666
UBE2G1	0.071827685
TXNL4A	0.072201545
MOB1B	0.072209155
CUL5	0.072292619
NUDT21	0.072671338
AP2B1	0.072987305
RPS8	0.073286563
CAB39	0.073323266
RPS27	0.073759413
GSK3B	0.074071372
HSPA8	0.074167688
RAB10	0.074305656
XPO1	0.074339477
EFTUD2	0.074478057
HDAC3	0.074704611
CTNNB1	0.075112052
VPS29	0.075492007
COPB1	0.075663556
ACTR2	0.076449385
RAP1B	0.076642315
ARF3	0.076967354
MPPED2	0.077629991
HIST1H2AC	0.077970512
PAFAH1B1	0.078435962
AP1S2	0.078703051
MOB4	0.078841983
MARCH5	0.0788502
5-Mar	0.0788502
RALA	0.078975443
UBL3	0.079297781
SPOP	0.079633931
RPS6	0.079981923
CSNK1A1	0.080334949
EIF2S3	0.080499614
SMAD2	0.080649786
RPL37	0.080828744
RPS28	0.081806723
HIST1H2AE	0.082001106
XPO7	0.082013906
RPS5	0.082600304
SNRPF	0.082755186
TUBB3	0.082770893
RPS10	0.082849533
PSMC5	0.082990004
LMO3	0.083097258
ELAVL4	0.083232267
SNRPD3	0.083758775
KCNAB2	0.08400345
MOB1A	0.084647
GNB1	0.084868628
SRP54	0.084892473
UBE2D2	0.085387205
MAGOHB	0.085475849
RAB11A	0.085552389
BUD31	0.085845388
PPP2R2B	0.085932354
NSA2	0.086183834
NCKAP1	0.086449376
UBE2A	0.087061193
RPL8	0.087337993
DCTN5	0.087390394
FBXW11	0.087584565
FBXL20	0.087882834
SSBP2	0.08794681
HIST1H2AB	0.088041295
PSMC3	0.088389718
COPS3	0.088845301
MIB1	0.089265148
MEIS1	0.089748354
DRG1	0.089803876
SPPL3	0.090642638
TPM3	0.090729192
STT3A	0.090779684
RPS16	0.091162576
ELAVL2	0.091221472
GTF2A2	0.091242851
RPL19	0.091412773
TUBA1B	0.091431838
ROMO1	0.091453674
RPL27	0.091467791
PPP4C	0.091637417
SF3B5	0.091674441
RPL17	0.091683053
SUPT4H1	0.091763156
DDB1	0.091896948
RPL38	0.092318353
RPS25	0.092505981
GPHN	0.092518626
WDR45B	0.092901587
TBL1XR1	0.093016874
RPS9	0.093868249
UBE2B	0.093914871
TUBB2A	0.094215924
ASB7	0.094376492
TUBA4A	0.094646713
CNOT1	0.094790783
POLR3B	0.094897548
RAB14	0.09493311
USP7	0.095028344
SUMO2	0.095351567
POLR2A	0.095561499
GABARAP	0.095805426
RPL10A	0.095957731
WDR48	0.096017888
AP3S1	0.096048175
NCALD	0.09618525
CSTF1	0.09630866
PBX1	0.096387804
MEF2C	0.097439564
SMURF2	0.097535428
ACTR3	0.097829407
KLHL20	0.097905343
RPS3A	0.097919503
POLR2G	0.097928888
UBE2K	0.098046673
OGT	0.098716924
RPSA	0.098791264
ARL8B	0.098827407
CTNNA2	0.099587367
UFM1	0.099624628
ESRRG	0.099860045
RAB1B	0.099877346
HIST2H2BE	0.100162743
CAND1	0.10039985
PRKG1	0.100689401
CAMK2A	0.100835565
PRPF38A	0.101144245
ARL5A	0.101215761
LMO4	0.101254048
EBF1	0.101349955
RAP1A	0.101603513
TUBG1	0.101804103
RPL23A	0.10288337
KCTD10	0.1032791
RPS4X	0.103507351
LSM6	0.103589264
ZC4H2	0.103763965
PPP3CA	0.104547093
KRAS	0.104592789
AHCYL1	0.105051607
USP12	0.105138635
KLHL12	0.105271935
FBXO11	0.105344201
GNB2L1	0.105585497
MTOR	0.105638829
ABCE1	0.105789403
GABARAPL2	0.10604775
RPL11	0.106132948
KPNB1	0.106502377
SNRPE	0.106527129
UBR5	0.106619523
PSMD11	0.106621557
COPS4	0.106633865
RUNX1T1	0.106840729
EIF3E	0.106917194
SMARCB1	0.107016739
ANAPC10	0.10732525
DDX6	0.107397925
SNRPD1	0.107458694
POLR2C	0.107560609
YPEL1	0.108189293
TRRAP	0.108216635
ARL8A	0.108230906
UBE2L3	0.108264148
VPS35	0.108341273
PSMA3	0.10844937
RPL26	0.108560707
EIF1AX	0.108872015
H2AFJ	0.109087777
USP9X	0.109388329
TPM1	0.109675187
RBBP5	0.109726006
MYL12B	0.109841373
PABPC1	0.110196268
LIN7C	0.110315228
TEAD1	0.110462669
WDR82	0.110516367
PSMD7	0.110581176
PIK3CA	0.110771258
GNAO1	0.110814417
PAX6	0.110851527
CDK17	0.111344911
NFIB	0.111724507
GRB2	0.112026165
RPS11	0.112088018
ACTL6A	0.112148338
MED31	0.112298833
SNRPB	0.112610211
MAU2	0.112664474
TNPO1	0.112670907
RHOA	0.112736509
PTEN	0.112790496
LSM3	0.112819194
NLK	0.11283306
RPS3	0.112971383
SEC11A	0.113157312
EIF4A1	0.113728509
NEDD8	0.113850257
CNOT7	0.11475435
CUL3	0.11517925
LSM5	0.115198367
ARIH1	0.115210349
TAF13	0.115414739
NRF1	0.115691821
CDK5	0.11578545
ENY2	0.115799087
SRSF1	0.115919924
RAB5A	0.116154107
MYL12A	0.116201105
RPL24	0.116501454
AP1G1	0.116731355
PSMA4	0.116736256
RPL15	0.117428889
TUBA8	0.118167219
GPR89B	0.118170025
CAPZB	0.118256809
ZMAT2	0.118275806
STK38	0.118364657
SSR3	0.118402888
EED	0.118469551
RPS12	0.118578376
PBX3	0.118600136
SNRNP200	0.11862708
PSMD1	0.118828055
PPP2CB	0.118890025
OSTC	0.118955558
GRIK2	0.118990033
FGF13	0.119054691
TUBA1C	0.119171093
RAB2A	0.119340393
ACTN1	0.119622387
YWHAE	0.119946765
RAP2A	0.120005799
CBFB	0.120254987
RPS7	0.120407805
SMAD3	0.120822121
PSMA5	0.120885293
DRG2	0.120892321
PPP1CC	0.120968504
ACTR1A	0.120983253
RUVBL2	0.121216874
BTRC	0.121532351
EBF2	0.122137243
RPS2	0.122323558
RAB6B	0.122342232
FYN	0.122713303
PSMB3	0.122752384
MAPKAPK5	0.123074946
KPNA3	0.123125204
PSMC4	0.123191857
TLK2	0.12324732
PDCD10	0.123408825
GNG3	0.123759544
C10orf76	0.12395569
CYFIP1	0.124404151
ENC1	0.12462439
CELF2	0.124889288
CAMK2D	0.124978277
STAG1	0.125236384
TMEM258	0.125358034
AKT3	0.125627224
CHP1	0.125989999
H2AFZ	0.126148208
RPL10	0.126415781
PPIH	0.126516298
NCS1	0.126580526
RPL12	0.126758403
CLVS2	0.126805722
PRPF19	0.127690961
RPL35A	0.127765084
ASNA1	0.12785823
RPL35	0.1278602
GRIA3	0.128038529
CDC42SE2	0.128132609
GNB4	0.128215204
DYNC1H1	0.128435197
ATP6V1H	0.128717184
PAK3	0.128849357
SF3A3	0.128917849
CSNK2A1	0.129191389
FGF12	0.129206803
TSPAN5	0.129332292
ATP6V0D1	0.129558222
PCBP2	0.129919311
RPL36AL	0.130021952
RHEB	0.130063257
GNAI1	0.130143763
SMAD1	0.130616936
KPNA4	0.1307926
NR2E1	0.13083853
STK38L	0.130887474
SYNCRIP	0.130906136
ARPC3	0.131063925
FERMT2	0.131113826
GMFB	0.131312709
YEATS4	0.131514668
TNPO2	0.131698243
DYRK1A	0.131887324
STX1B	0.131932157
VPS26A	0.132102309
TLE4	0.132565455
NRAS	0.132682852
ATP5A1	0.132719771
TMCO1	0.133342112
HECTD1	0.133830049
ATP1A3	0.133906479
UBE2E2	0.13396397
ILF2	0.1339745
NT5C2	0.134084788
NHP2L1	0.134188632
CNOT2	0.134229707
GTF2B	0.134420797
SPTAN1	0.134556317
MAP2K1	0.134645284
MED27	0.134770057
PHB	0.134781525
CTDNEP1	0.134814693
YWHAG	0.134948079
MLST8	0.135128813
GNAQ	0.135634011
TMED2	0.135667377
HNRNPK	0.135801357
PRKAR1A	0.135908665
CSTF3	0.135922777
PRPF6	0.135923604
NFYA	0.135995981
RPS26	0.136288491
CSE1L	0.136631889
PPP2R2A	0.136940191
EIF1	0.136978922
TM9SF3	0.137178516
PPP2R1A	0.137190181
KDELR2	0.137195343
CNIH	0.137214677
FGF14	0.137266342
HSPA5	0.13738963
HIST1H2AD	0.137532298
RPL36A	0.137621564
HIST1H2BC	0.137659083
ORMDL1	0.137670992
ANKRD46	0.137770675
CXXC4	0.137782546
SNRPG	0.137791857
MBNL1	0.138383005
SEC22B	0.138728053
KIF3A	0.138742245
PTP4A1	0.138792134
GID8	0.138917874
RAB8A	0.139041176
RBBP7	0.139123919
NFIX	0.139190371
SAR1A	0.139222315
TRAPPC3	0.139592441
BZW1	0.139635268
RPS15	0.139681269
SNRPC	0.139719762
PDE6D	0.139850083
MSI2	0.139969225
SEC61A1	0.140025318
RBM39	0.140515304
HDAC1	0.140595903
PPM1L	0.140789416
KPNA1	0.140802406
WNT3	0.141098183
MSI1	0.141173637
PIK3C3	0.141618
SIX2	0.141683281
CSNK2B	0.141731473
SSBP3	0.141771939
LAMTOR2	0.142146658
CNOT8	0.142516879
LMO1	0.142681608
OST4	0.142739839
MBNL2	0.143003327
ARMC8	0.143026034
BTF3L4	0.143242391
RAB6A	0.143416945
IPO7	0.143620171
CHMP2A	0.143691772
RRAGA	0.143934437
SEC23A	0.144169252
LSM4	0.144475473
IMPDH2	0.144514334
HIAT1	0.144598692
UBE2G2	0.14462794
ARF1	0.144973634
RAB30	0.145484775
COPZ1	0.145548314
CTNNA1	0.145673174
GRIA4	0.145711226
BLCAP	0.14585804
VCL	0.14600625
TPM2	0.146071292
PSMD12	0.146149877
PSMA6	0.146255136
CRIPT	0.14625751
AP1M1	0.146321903
ZDHHC17	0.146363606
PPTC7	0.146440612
DDA1	0.146660061
HIST1H4G	0.146964101
CREB1	0.147194973
GUCY1B3	0.147664091
TMEM185A	0.147780056
HIST1H2AJ	0.1482438
UBE2N	0.149028781
RAE1	0.149234093
NF1	0.149540053
ARL3	0.149636578
C16orf52	0.149777211
HSP90AB1	0.149792786
NR2F2	0.150055486
RAC1	0.150123374
HPCA	0.150202203
RPL3	0.150253925
MAEA	0.150266572
NEK7	0.150297752
BUB3	0.150406838
DERL2	0.150425816
HPCAL1	0.150496021
RNF2	0.150593911
ARL1	0.150799095
SMAD4	0.151089233
LDB2	0.151108909
DNAJC8	0.151286274
ELP3	0.151902161
ARPC1A	0.152055723
YWHAB	0.152131116
DAD1	0.152225879
RPL21	0.15225815
RUVBL1	0.152432211
DDX23	0.15246708
USP46	0.152815075
KLHL15	0.152883951
SMEK1	0.152886652
CPLX2	0.153370726
LIN52	0.153475899
SMC1A	0.153746131
GDI1	0.153966714
TUBB4B	0.154146775
RAB35	0.154193811
EIF3I	0.154596756
LAMTOR3	0.1546216
POLR3A	0.154716476
ARL5B	0.154894211
ILK	0.154957207
RNF24	0.155066154
RNF41	0.155139399
CMIP	0.1552407
SUPT6H	0.155265431
TCF4	0.155566358
MYL9	0.155653082
ACTL6B	0.155675509
UGCG	0.155860223
SNRNP40	0.156062264
11-Sep	0.156182395
SEPT11	0.156182395
NOVA1	0.156350904
FAM76B	0.15652216
CPEB4	0.156592626
RARB	0.156613452
MKLN1	0.156715392
STXBP1	0.156778403
CPSF2	0.156835925
ARPC2	0.156876155
MED23	0.157239448
LDB1	0.15756047
ATP2B1	0.15763995
CCNY	0.15770074
TRPC1	0.158019478
RSU1	0.158057699
JAZF1	0.158063678
SMARCD1	0.158165165
RPS27L	0.158257464
EMC3	0.158300117
DMC1	0.158560555
COPA	0.158598299
POLR2J	0.158797296
RAB11B	0.158922366
SEC61B	0.159043444
UPF1	0.159302467
PARP6	0.15943148
EXOC5	0.159624151
SUPT5H	0.159743151
RAC2	0.15988211
6-Sep	0.159994295
SEPT6	0.159994295
PSMD2	0.160014829
RBMS3	0.160049025
NFYB	0.160346686
RPS6KA3	0.160483681
ELMO1	0.160646832
MAPK8	0.160734042
DDX46	0.160762675
ARIH2	0.160779883
CLCN4	0.160968638
NAA38	0.160978502
ATP6V1B2	0.16113102
VDAC1	0.161245991
ARGLU1	0.161406063
RPE	0.161443227
RPRD1B	0.161545934
RGS7	0.161553266
PDIK1L	0.161589586
ARHGEF9	0.161660274
STAG2	0.161805657
BRK1	0.161834478
DOCK7	0.161857978
MAT2A	0.161999701
RBM22	0.162027101
MEIS2	0.16208804
GNAT1	0.162119456
SEPT7	0.162145457
7-Sep	0.162145457
EIF6	0.162404336
DR1	0.162478951
PCGF3	0.162875814
ISL1	0.163094023
SUMO1	0.163114945
RPL7A	0.163135386
KPNA6	0.163221482
SPOPL	0.163470584
CACHD1	0.16350634
EIF4E2	0.163748607
LIN7A	0.163954202
KCNMA1	0.164143499
TNKS2	0.164268708
AP3M2	0.164457088
RAN	0.164994985
UBE2I	0.165765132
EIF3D	0.16580805
RPS19	0.165889334
MAPK1	0.165931471
CDC42SE1	0.16626937
DHX15	0.166273275
FAF2	0.166282022
CYTH1	0.166351019
TAOK1	0.166644256
CCDC6	0.16711294
ATP2A2	0.167272818
TFAP2A	0.16733437
MEAF6	0.167534217
ACACA	0.167739032
UBLCP1	0.167962043
CDC73	0.168190802
QKI	0.168292033
LIN7B	0.168421638
PPFIA2	0.168600631
CAMK2G	0.168722838
CPSF4	0.168761166
SUDS3	0.168779496
CPSF3	0.168841939
KLHL7	0.16891173
GNAI3	0.168979053
USP9Y	0.16923201
LUC7L2	0.169502049
KAT7	0.16955986
CDK9	0.169664392
FAM49A	0.169760858
RAB4B	0.169777698
PSMA1	0.169795235
SUPT16H	0.169875228
KCNJ3	0.16991086
TLE3	0.170080067
HDAC2	0.170094858
CCNC	0.170287969
PDZD11	0.170298139
EYA1	0.170534932
PRPF31	0.170923556
MORF4L1	0.171028155
PRPS2	0.171070545
DIP2C	0.171175845
EPHB1	0.171282895
VPS53	0.171567911
ZMIZ1	0.171718021
SNF8	0.171807423
HSPD1	0.171895011
CACNB4	0.172293402
WDR20	0.172330089
KLHL24	0.172355938
BRAF	0.172448735
ATP1A2	0.172465141
SF3B4	0.172629567
UBE2V2	0.172651489
SIX6	0.172789826
UFD1L	0.172826615
GJD2	0.173322218
ACTB	0.173375339
SLC9A8	0.173491369
NAA35	0.173607335
SNW1	0.173613319
MTPN	0.173640059
EPHA7	0.173671926
BTBD3	0.174064887
XPO4	0.174263721
PTPN11	0.174323777
TNPO3	0.17449098
PUM1	0.174703299
CAPZA2	0.174706893
TMEM57	0.174881679
CYTH3	0.174890181
RIMKLB	0.174891979
AIDA	0.174922761
SLC17A6	0.175493104
TRIP12	0.175651022
ELMO2	0.17568655
RAB7A	0.175731359
SPSB1	0.175899547
RPL5	0.175997871
KCTD9	0.17602309
RNF121	0.176285003
LRRC4C	0.176410479
IK	0.176424959
TLN2	0.176513737
UXS1	0.176552172
NEDD4L	0.176570972
CLCN3	0.176695855
GLRA1	0.176708358
GABRB2	0.176714266
SUFU	0.176732226
RNF220	0.176819865
STAT3	0.176884634
ATP6V1F	0.176992455
POLR2D	0.177145411
RPTOR	0.17735891
KCNA2	0.17736451
KDM1A	0.177504247
CSNK1G1	0.177531928
DPYSL2	0.177589479
TLK1	0.177648362
NR2F1	0.177703135
SNRNP27	0.177869667
BCAS2	0.177872394
HACE1	0.178138912
PUF60	0.178221204
KCNC1	0.178265367
COPB2	0.178525866
RTF1	0.178589439
HOXC8	0.178597292
TUBB6	0.178699825
UBE2D1	0.178865569
POLR2K	0.178867328
ARCN1	0.179111758
GALNT1	0.179581985
MRAS	0.179662608
C3orf58	0.179681987
POLR3F	0.179743158
RAC3	0.179893346
CPSF6	0.180327094
EIF2S1	0.180336772
SMU1	0.180341973
FKBP1B	0.180451917
ATP6V1A	0.180628471
AP1B1	0.180720566
AHCYL2	0.180821729
FCF1	0.18096944
CBX1	0.180993122
NAP1L1	0.181005763
PRKCE	0.181050953
H2AFX	0.181152222
SHOC2	0.181285188
PCYT1B	0.181343841
RPLP0	0.181380256
SF3A1	0.181462741
METTL14	0.181529192
TIAL1	0.181614934
VPS26B	0.18165301
MFAP1	0.181669306
HMGN2	0.182017741
CKS1B	0.182085474
PSMD6	0.182118047
GFPT1	0.18214859
MAD2L2	0.182186865
EPHA4	0.182384845
U2SURP	0.182506741
EEF2	0.182663246
CSNK1D	0.182888548
TNIK	0.183254234
CPSF3L	0.183273046
NAPB	0.183401767
C22orf28	0.183436317
RAB5C	0.183627558
ELAVL1	0.183722672
USP22	0.183797939
DLG3	0.183879346
EIF2S2	0.184125783
PCGF1	0.184139465
RPL22	0.184247669
SMARCD3	0.1843944
RPL18A	0.18443173
ARL4C	0.184471754
CACNG2	0.1847886
RFX3	0.184932276
RBPJ	0.184951333
TRA2A	0.18506146
TRIM23	0.185212059
MAP2K6	0.185251006
CSRP2	0.185257792
ATP1A1	0.185308593
DNAJB11	0.185593588
SURF4	0.185693768
KIF1B	0.185807814
ING3	0.186191011
STK3	0.186379237
EHD3	0.186412091
FAM168A	0.186442909
ZRANB2	0.186567074
MYH10	0.186689577
POLR2H	0.187234025
KLHL28	0.187247024
HRAS	0.187377986
SIAH1	0.187524357
FAM199X	0.187707345
ERGIC1	0.18771832
SNX6	0.187984231
GNB2	0.187994095
ZIC1	0.188183291
EIF3M	0.188335894
PTP4A2	0.188342349
FUBP1	0.188549801
DYNC1I2	0.188732955
PCNA	0.188733197
PRKCI	0.188787196
FZR1	0.189048437
MAP3K7	0.189133274
CHMP5	0.18930636
DOK6	0.189314124
ABI2	0.189438428
RAB5B	0.189445955
RRAGB	0.189790943
ARF5	0.189833122
PRKACA	0.189926732
CDC27	0.189967447
DCUN1D4	0.19005667
GRIA1	0.190068971
HAS2	0.190310584
NR4A2	0.190316537
UBR4	0.190316738
FOXB1	0.19033242
SEC13	0.190504565
GRIN1	0.190601535
API5	0.190786053
RBM17	0.190933752
SMARCA5	0.191121267
PTPRD	0.19121223
PA2G4	0.191293249
SNAI2	0.191307605
EIF3K	0.191390117
ABCF2	0.191573764
STX1A	0.191642612
RAB22A	0.191674203
NUTF2	0.191688372
PGAM1	0.191767787
MAPK9	0.191872388
BAI3	0.192073044
MYCBP2	0.192192729
CHIC2	0.192195245
HIST1H2BB	0.192458476
STT3B	0.192473991
FAM49B	0.192604705
SLC25A5	0.192724666
CSNK1E	0.193619297
CADPS	0.193656008
RMND5A	0.193796488
NRXN3	0.193820051
GOSR1	0.193832476
TNNC1	0.193849166
RALGPS2	0.19401335
PSMD4	0.194218075
NELFCD	0.194224741
TUBGCP4	0.194330984
ACTN2	0.194531843
HMBOX1	0.194535584
RNF185	0.195221001
CORO2B	0.195331328
EIF4A3	0.195332939
DCLK1	0.195335258
CELF1	0.195351566
ACTR6	0.195455497
RRM1	0.195474505
CCT7	0.195527116
RNF11	0.195688924
TIA1	0.195911705
GLRA2	0.196083128
LARGE	0.19619018
UBE2D3	0.196236906
ORMDL3	0.196276482
INTS3	0.196299279
CCDC101	0.196318946
CCT5	0.196386348
PRPSAP2	0.196465444
KIF2A	0.196537893
DDX39A	0.196596879
MYL6	0.196906837
RAB8B	0.196910269
ARNTL	0.197109444
ARFGEF1	0.197201109
MBTD1	0.19725911
PAX5	0.197360807
IPO9	0.197364575
EZH2	0.197552436
CYTH2	0.197994987
DNM1L	0.198009134
ANKRD28	0.198371322
LSM12	0.198498442
HIST1H3D	0.198557292
ACTG1	0.198657035
JAKMIP2	0.198710014
ANAPC16	0.198911127
TP63	0.199268277
TLN1	0.199329614
SEPT2	0.199442641
GLYR1	0.199501659
ATP2B2	0.199743731
TMEM167B	0.199952802
ACTR3B	0.200083145
CNOT6L	0.200184888
ATP6V1C1	0.200359896
TUBG2	0.200458296
CTNNBIP1	0.200500548
WDTC1	0.20052939
WDR37	0.200564796
LRRC8A	0.200633211
CCT4	0.200722919
WDR13	0.20094526
ASF1A	0.200952791
RPL32	0.201122185
CDK2	0.201169314
ATAD1	0.201213549
USP24	0.201471827
HNRNPL	0.201484574
SPIN1	0.201524356
ACTR1B	0.202289346
CHMP2B	0.202398641
TADA2A	0.202502898
KCNN2	0.2026995
EIF3G	0.202755381
PANK3	0.203138362
CS	0.20319375
KLF12	0.203302127
PPME1	0.203319931
NAA15	0.203331152
SOX5	0.203508007
NCBP1	0.203558368
GNB5	0.203560552
HNRNPH1	0.20376004
ENO3	0.203864199
CTR9	0.203949951
C6orf62	0.204085425
CPNE8	0.204294807
ACTN4	0.204388982
SCN8A	0.204421888
EXOC1	0.204524242
CNIH2	0.205343158
CNOT4	0.205374104
IER3IP1	0.205514676
SPRYD7	0.20556762
ACLY	0.205636214
DCUN1D1	0.205730464
UCHL5	0.205761359
KLHL13	0.20594036
ZRANB1	0.206005695
UGP2	0.206066316
MAP4K4	0.206132661
RAB40C	0.206196285
RPS6KB1	0.206288792
UBE2R2	0.206300831
AP2S1	0.206773868
ELAVL3	0.206780222
DDX3X	0.206886979
POLR2F	0.207098629
NMNAT2	0.207121583
DIP2B	0.20713234
CBX3	0.20714522
BANF1	0.207145999
PDS5A	0.207147496
DNAL4	0.207195267
CDC40	0.207218246
METAP1	0.207231566
RPL27A	0.207346414
TIMM9	0.20739167
SRGAP3	0.207513117
SKIV2L2	0.207898089
EYA4	0.207942463
RBM25	0.208308998
TRAPPC13	0.20836872
WDR26	0.208382118
ARF6	0.208433711
GABRA1	0.208547211
MYCBP	0.208667974
TMEM33	0.208828826
CSNK1G3	0.209028151
BCAS3	0.20912199
KIAA0196	0.209329877
MARCH6	0.209346645
UGDH	0.209395589
PPP1R8	0.20961941
RAD21	0.209837726
NAA50	0.20995132
PLCB4	0.210020473
GABPA	0.210246389
PHYHIPL	0.210295289
YPEL4	0.210604776
KCNJ6	0.210605046
AMMECR1L	0.210722884
TCP1	0.210825322
CELF3	0.210980373
YIPF4	0.211130549
PIP4K2A	0.21130671
TMEM50B	0.211312006
CKM	0.211320783
CDK14	0.211328416
RBFOX1	0.211373763
MAP2K4	0.211706527
RNPS1	0.211962931
DPYSL3	0.212278081
GTF2H4	0.212497773
MON2	0.212510609
TARDBP	0.212616656
LHX4	0.212978682
CUL2	0.213296413
ATP5B	0.213420397
ITPR1	0.213424657
HNRNPR	0.213615291
PCID2	0.213916458
DDX1	0.213993026
WDR45	0.214130197
RAB3A	0.214131312
RCAN2	0.21446588
FAM168B	0.214503109
RORB	0.214527023
EIF4G2	0.21453696
TRA2B	0.214659215
VEZF1	0.214906246
ELOF1	0.215179248
ARMC1	0.215211331
DMAP1	0.215251627
PPP2R5D	0.215389288
CLP1	0.215689451
PDE6G	0.216089815
FEM1C	0.216195175
AKT1	0.216291832
GNAI2	0.216539534
VPS4A	0.216646277
PRKCB	0.216683619
UPF2	0.216781453
TOP1	0.216782097
RBMS1	0.216990643
USP34	0.217022158
MAPK14	0.217133557
KCNJ2	0.217153928
DHX8	0.217236446
PELI1	0.217295593
FBXL3	0.217330966
HUWE1	0.217481998
TMEM167A	0.217582191
CEPT1	0.217607601
GOLT1B	0.217998979
GABPB1	0.218022416
TRPC7	0.218255416
DNAJC13	0.218412278
NUP93	0.218712763
H2AFY	0.218803597
DYNLRB1	0.219032727
HECTD4	0.219070027
EIF1AY	0.219142195
LUC7L3	0.21922554
TMEM55A	0.219612302
HIST1H2BH	0.219620812
YWHAZ	0.219629845
SND1	0.219988706
ATP6V1D	0.220120083
TXNL1	0.220377441
ERGIC3	0.220519262
SLC17A7	0.220627332
MAP2K7	0.221110869
CTCF	0.221161641
HPRT1	0.221275075
GNAZ	0.221329959
ZNF706	0.22144187
PCSK2	0.221461455
SNX3	0.221467938
OLA1	0.221508802
ARNT2	0.221581816
PICALM	0.221587236
OTX2	0.221678109
PPP1CA	0.221696356
NSF	0.221703407
PARP8	0.221710471
RPL9	0.221833262
HOOK3	0.221892263
RPL18	0.222026173
CHN2	0.222241104
MSN	0.222292836
NAA60	0.222382215
NAMPT	0.222454168
GAD1	0.222795752
GRID2	0.222929
GRM8	0.223051392
ATP8A1	0.223105165
KCND2	0.223288353
DPF2	0.223299318
HPCAL4	0.22352605
AP3M1	0.223652546
SPTBN1	0.223764121
BZW2	0.223845714
MIOS	0.223947543
TENM3	0.224128181
LSM1	0.224364941
ARF4	0.224664679
TNNC2	0.224793989
ANKRA2	0.224808981
DNAJA2	0.224898622
ZMYND11	0.224998951
GPM6B	0.2250615
NAPA	0.22509835
PTBP2	0.225159344
PTPRK	0.225204648
PHB2	0.22541525
GMPS	0.22570364
RBM8A	0.22582914
WDR61	0.225900571
POLR3K	0.226122367
SNRPA1	0.226207959
DOK5	0.226242028
DCTN4	0.226244264
RER1	0.226265102
VPS39	0.22634472
ADRBK1	0.226449918
CNIH4	0.226458934
MTA2	0.226537033
C16orf70	0.226582903
PTDSS1	0.226622186
STRAP	0.226711683
FRMD4A	0.22674051
NLGN3	0.227038722
TBPL1	0.227076506
PDS5B	0.227313406
EFNA5	0.227381424
SPCS3	0.227392142
KCND3	0.227423829
SAR1B	0.227437469
TSG101	0.22757709
MED10	0.227819127
PEA15	0.227932029
PLS3	0.228042208
GABRB3	0.228116774
BRMS1L	0.228475183
RBMX	0.228629816
RARG	0.228759031
MCTS1	0.228806106
DIRAS1	0.229005836
PFDN1	0.22906341
ANKH	0.229304934
SRSF5	0.229317415
MBTPS1	0.229495689
OSTF1	0.229519957
AHCY	0.229578528
KIAA1033	0.229635408
CFL2	0.229667954
CDK19	0.229691938
TADA3	0.22970338
TAF12	0.229863308
ENO2	0.230034136
GAPVD1	0.230302946
TNKS	0.230722938
PRKCA	0.230881629
PIP4K2B	0.230960151
SMARCA4	0.230992947
KIF5B	0.231018403
ISCA1	0.231177627
MAPKAP1	0.231228022
TM9SF4	0.231234596
VANGL2	0.231255109
RABGAP1	0.231294158
BTBD10	0.231295674
TMEM11	0.231399061
BCL11A	0.231422658
RRAS2	0.231538613
INTS9	0.231656044
ANAPC13	0.23166791
MAX	0.231718055
SOX6	0.231738096
SIN3A	0.231850177
ZNF143	0.231899109
XPOT	0.231994321
ALDOA	0.232020354
C14orf166	0.232105979
ARL6	0.232234505
ERCC3	0.232408724
NPRL2	0.232409002
CETN3	0.232430653
HNRNPC	0.232432094
HSPA9	0.232495158
CAMK1D	0.232517579
GTF2F2	0.23257104
HS2ST1	0.23279323
TFAP2B	0.23285509
FUT8	0.232938756
KLHL9	0.232963449
TMEM127	0.233018679
RFWD2	0.233109357
RALB	0.233176508
GDI2	0.233329172
ERCC2	0.233342777
TBX15	0.233383843
FBXW2	0.233610238
IDH3A	0.233654791
CNBP	0.233703864
KAT5	0.233709691
GDAP1L1	0.233724302
UFC1	0.233747346
TCERG1	0.233813806
CCDC132	0.233826537
CACNA2D3	0.233965102
TRAPPC2L	0.233985309
CLIC4	0.234004664
ETV1	0.234191562
PRKAR1B	0.234246547
FOXP1	0.234375688
CTNNBL1	0.234561373
SLC25A4	0.234638322
SPG21	0.234981249
VPS52	0.235264841
EIF1B	0.235402327
PLEKHF2	0.23544321
C9orf72	0.23547247
TSN	0.235601481
SMURF1	0.235938216
FAM20B	0.236239427
UBL5	0.23654811
ZFR	0.236718566
MED14	0.236965883
NDST1	0.237039671
PRRX1	0.237111333
CHN1	0.237129058
SLC6A1	0.23719567
OGDH	0.23725329
HEATR5B	0.237399732
EXT1	0.237461895
NAA40	0.237540773
VPS25	0.237623961
GTF2A1	0.237703884
MAP4K3	0.237819069
BRPF1	0.238031942
EXOC6B	0.238042815
GALNT2	0.238217093
NIP7	0.238435324
PTGES3	0.238473428
CDC5L	0.238561066
RABL3	0.238629905
PPP3CB	0.238836393
ABR	0.238893285
ENO1	0.238896595
IPO13	0.239073972
MAP3K2	0.239118106
CPNE5	0.239140582
FLOT2	0.239470183
AP2A1	0.239507921
YES1	0.239649973
FBXO8	0.239812196
PRPF4	0.240120789
HMP19	0.240151285
SRSF10	0.240199387
WDR83OS	0.24029917
KBTBD2	0.240414836
CCT8	0.240453364
USP47	0.240492616
TFCP2	0.240561935
CHD4	0.24069675
WNT4	0.240705557
ATG3	0.24075124
C12orf44	0.240828091
ABI1	0.241176581
USP39	0.241470949
PRKACB	0.241706173
ZNRF1	0.2417082
VPS33A	0.241782266
DNAJC11	0.242134232
TSPAN12	0.242205651
CDK7	0.24221179
KCNIP1	0.242269283
TUSC3	0.242332214
ERG	0.24236251
NPLOC4	0.242436303
TTC7B	0.242499121
LINGO1	0.242568421
PCBP3	0.24273519
SBNO1	0.242816657
FAM108B1	0.242839257
NDUFV1	0.242932853
RNF144A	0.242976574
DARS	0.243008531
CDC16	0.24301465
MAPRE2	0.243211788
TAOK3	0.243328525
MST4	0.243661713
SEC63	0.243726413
RIMS4	0.243810315
NMT1	0.243891205
TCEA1	0.244309763
CGGBP1	0.244450353
RALGAPB	0.244553051
TXNL4B	0.244709859
ACVR2A	0.244798186
ZNF521	0.244940366
PROX1	0.245165422
MYO1B	0.245270457
VPS41	0.245379086
TMA7	0.245460338
GABBR2	0.245641848
DHX38	0.245913423
WDFY3	0.245941076
RPL10L	0.245973783
SRSF7	0.246066179
USP15	0.246511495
USP14	0.246525432
ASTN1	0.246624372
C1orf21	0.246880945
DVL3	0.247163967
CCT6A	0.247208407
SCFD1	0.247378173
KIAA0317	0.247461369
FXR1	0.247465632
TSPAN7	0.247899804
PPIL1	0.247991781
TBC1D19	0.248408567
STMN2	0.248466338
LRP6	0.248564834
RDX	0.248581998
ARFIP2	0.248659154
DNAJC7	0.248705743
LAPTM4A	0.248711053
PYGM	0.248728004
PUM2	0.248830457
RHOT1	0.248919782
DDX5	0.249177022
PRPF3	0.2491978
NFIA	0.249243213
KLHL3	0.249468561
VPS45	0.249482511
MAP2K5	0.249518577
ZNF207	0.249520771
RCBTB1	0.249622081
GFOD1	0.249630333
ZBTB18	0.249634185
TAF2	0.249660679
CDC23	0.249661803
NPEPPS	0.250032363
CHD1	0.25013326
DAAM1	0.250224957
KIRREL3	0.250269148
STXBP6	0.250877331
NRBP1	0.250892953
SS18	0.25089434
TOMM7	0.250909189
UBE2F	0.251061668
PRKAA2	0.251423607
ZYG11B	0.251507065
UBA3	0.251706891
GPS1	0.251754552
RPS6KA1	0.251807365
PRKAA1	0.251847557
SEC23B	0.251895318
FAM118B	0.251965692
PI4KA	0.252014135
RFC3	0.252122423
LPHN2	0.25213468
CCZ1	0.252159299
ACTR8	0.252351482
RSRC2	0.252356223
PAPOLA	0.252362368
CTNND2	0.252464446
ANAPC7	0.252524185
GTPBP2	0.252703967
TEX261	0.252709822
EPHB2	0.252818292
DPYSL5	0.252907736
GNAT2	0.25294207
PIAS1	0.253085947
RABGGTB	0.253094979
UBE2C	0.253145824
DSTN	0.253200737
MFN2	0.253230038
EMC6	0.253292007
COPS7B	0.253371679
SIX1	0.253485744
ADRBK2	0.253645857
HSP90B1	0.253660395
HNRNPH3	0.253709369
HMGA1	0.253804335
CHMP4B	0.254012269
PRMT5	0.254036796
U2AF2	0.254040823
HSPE1	0.254471471
SNX13	0.254484822
DENND5A	0.254532055
UBE2E1	0.254638499
FKBP1A	0.254732169
INTS2	0.254732183
CNN3	0.254910102
MCRS1	0.254971252
SYT7	0.255195178
PRPSAP1	0.255207739
QRICH1	0.255306619
WNT7A	0.255306646
SULT4A1	0.25545748
C2CD5	0.255646028
FNBP1L	0.255690911
IL1RAPL1	0.255712853
TIMM10	0.255713516
PDE4B	0.255756555
COPG1	0.255757341
VAMP2	0.255974621
FAF1	0.255989651
PITPNB	0.256074568
NR6A1	0.256154098
CSK	0.256358671
PABPC4	0.256467716
GNPDA2	0.256525908
NLGN4X	0.256533198
ARPP19	0.256608917
LPPR1	0.256657224
CYCS	0.256758496
PSMA7	0.256930748
PPIE	0.257011452
ZFAND5	0.257018132
CCDC25	0.257020899
DAZAP1	0.25734377
GRIK1	0.257399654
CRK	0.257423785
DUSP6	0.25746092
KALRN	0.25759577
STRIP1	0.257787754
ADAMTS6	0.257836078
IPO5	0.258049742
WNT7B	0.258230652
ARRB1	0.258255765
SCAI	0.25881965
CLK2	0.25886559
FBXL2	0.258974229
MGAT5	0.25911924
CSNK2A2	0.259285999
PRMT8	0.259287608
SCAMP5	0.259328288
LEF1	0.259480197
PIK3R4	0.259515569
DTNB	0.259516082
USP3	0.259564356
MID2	0.259574082
MED17	0.259807454
OSGEP	0.260117304
RPS21	0.260140818
DNAJC27	0.260229797
AP2A2	0.260498181
ANAPC15	0.260581113
CLASP1	0.260635482
ALDH1A2	0.260643259
GATAD2B	0.260864065
CCDC47	0.260945381
AP1S1	0.261066532
SOX2	0.261072541
KLC1	0.261177818
LPAR1	0.261229151
CPEB3	0.261292245
BTAF1	0.261339665
USP27X	0.261340038
EXTL3	0.261340828
PAPSS1	0.261367225
CALB2	0.26148338
SNN	0.261535634
RBM18	0.26171723
IDE	0.26175627
SNAPIN	0.261867622
LHX2	0.262044976
HIST3H2A	0.262053162
ATF2	0.262244082
GTF2H5	0.26251401
DCUN1D5	0.262517029
SNX27	0.262532738
PLCB1	0.262749424
SLIT2	0.262805292
TRIB2	0.262830531
SMARCA2	0.262832806
PCGF5	0.262908886
CORO1C	0.262981336
ADIPOR1	0.263037786
RAF1	0.263143879
DNAJC5	0.26327581
B3GALT1	0.263361321
LSM7	0.26358763
COL2A1	0.263759296
TTC26	0.263823535
RSPRY1	0.263848722
DHRS3	0.263849525
CRY1	0.263872712
NUCKS1	0.263942878
STXBP5	0.264225824
MYO1E	0.264281454
WASF1	0.2644069
PGK1	0.264498648
MYL2	0.264647534
DHX35	0.264657603
XPO6	0.264893671
CCT2	0.264898766
C9orf78	0.26491454
DET1	0.264963512
PRKAB1	0.265303148
BIRC6	0.265315599
ZDHHC9	0.265320352
TPM4	0.265328234
GRM7	0.265349372
GNG8	0.26543604
KIF1A	0.265531378
SLC30A7	0.265563662
SLC12A5	0.265598117
SLC4A4	0.265748256
RIMS2	0.265852487
MCM2	0.265931738
KLHDC10	0.266004988
USP5	0.266027217
SMIM7	0.266042338
RAB39A	0.266064784
SATB1	0.266086084
ATG5	0.266278305
PTPRT	0.266308697
KLHL5	0.266325693
MYO6	0.266413645
STAT5B	0.266565902
EEF1G	0.26680374
SAP30BP	0.26689015
MYH7	0.266898512
SLC25A11	0.266983369
YWHAH	0.267319273
CNOT6	0.267446653
KBTBD4	0.267545614
WNT5A	0.267574961
ARPC5	0.267703636
ATP6V0A1	0.267830232
RNF165	0.267964369
BMPR1B	0.268021159
CAPZA1	0.268230981
SMG1	0.268359571
TBR1	0.268387903
MYH6	0.26844179
HMGB1	0.268624601
FLI1	0.268664194
NCBP2	0.268791643
PDE4D	0.268840113
ACTN3	0.268963783
CLIC1	0.269003122
CACNB1	0.26902008
ZIC3	0.269037996
SOS1	0.269084385
LHFP	0.269106987
CKS2	0.269194121
OXSR1	0.26936677
CDH7	0.269435174
HERC2	0.269588814
TASP1	0.269708385
ACO2	0.269741773
DYNC1I1	0.269799584
ASUN	0.269803167
STK40	0.269852938
HIST1H2BL	0.269925957
LHX1	0.269927508
TENM4	0.269942333
HERC1	0.270173599
PPP2R3C	0.270421837
INO80	0.270486815
RPL13	0.270500258
SLC12A6	0.2705807
ISY1	0.270756408
PAK2	0.270829306
SRP9	0.270861951
KLHDC3	0.270922798
HNF4A	0.270960294
RAPSN	0.270977023
RGS6	0.271065588
GTPBP1	0.271199726
MED21	0.271326971
EMC2	0.271398425
DNAJC19	0.271479255
MGEA5	0.271500194
FBL	0.27150384
DNM2	0.271513548
ABLIM3	0.271609392
HMGA2	0.271772769
DDX19A	0.271788836
GRIK5	0.271835549
YTHDF2	0.271894193
PGAM2	0.271921049
RASGEF1B	0.272025085
ZMYND19	0.272039738
RAP2B	0.272221233
GMPR	0.272324319
MAP2K2	0.272501618
RASA3	0.272531754
NCK1	0.272544325
NKIRAS2	0.272623855
MCM6	0.272718278
DSCAM	0.272746898
ASB8	0.272862446
ONECUT1	0.272979645
SV2A	0.272988301
TFDP1	0.272990477
KAT2A	0.273000839
FUNDC1	0.273048344
DDX41	0.273077976
TBC1D22B	0.273123516
NACA2	0.273146344
MMP16	0.273207821
CHTOP	0.273221008
TRAPPC6B	0.273267637
GRIK3	0.273268361
TRAF4	0.273514691
APP	0.273702871
ZER1	0.273713952
PIN1	0.273882146
DTNA	0.274129457
CNKSR2	0.274213304
EIF4H	0.274241248
PTPRM	0.27432559
PHF6	0.274508936
RBM26	0.274664822
WDFY2	0.274817887
PRDX1	0.274837933
EDF1	0.274852883
ZCRB1	0.274880574
AMD1	0.274893596
SRL	0.274970579
GET4	0.275214072
PAX3	0.275318375
SFXN5	0.275458529
POMGNT1	0.275487986
NFIC	0.275510656
POLR3H	0.275823065
RHOQ	0.275844256
TTLL1	0.276003224
PPP5C	0.276147448
PHYHIP	0.276158424
INTS7	0.276276723
PAX9	0.276294233
PTPN4	0.276297537
CLCN6	0.276314638
MED6	0.276413657
SATB2	0.27645241
OSBPL6	0.276781919
STYX	0.276907233
TECR	0.276931794
EHD1	0.277108834
DOCK1	0.27720631
GPR173	0.277396299
PCMTD1	0.27753263
C7orf41	0.277624487
TMSB4X	0.277637429
MCM7	0.27767082
TOP2B	0.277767321
HSPA1A	0.277866089
PGM5	0.278060064
MINK1	0.278126824
FBXL14	0.278265353
PSMD3	0.278273798
RC3H2	0.278327694
UBE2W	0.278448221
GABBR1	0.278472874
RRAGD	0.278541155
UBE2D4	0.278605856
CHST11	0.278632151
PLN	0.278948628
POU4F2	0.278995594
PKM	0.279202352
PRPF40A	0.279478913
SLC23A2	0.279577195
METAP2	0.279591948
GAPDH	0.2796922
NRXN1	0.279805534
ZNHIT1	0.279890753
GNA11	0.27994714
CDH8	0.279980141
GIPC1	0.279981173
PICK1	0.280039755
SNX17	0.2800825
POLR2I	0.280416763
RICTOR	0.280672471
RARA	0.280685971
PREX2	0.280697229
ORMDL2	0.280697303
KDM6A	0.280728916
NLGN4Y	0.280819511
PHF21A	0.280843735
SLC25A12	0.280924234
TAGLN3	0.280990603
LIMS1	0.281146943
MPP6	0.281161414
FEM1B	0.281162883
KCNJ8	0.281262341
KIF5C	0.281370812
ABCC9	0.281384583
PPP2R5B	0.28141796
EXOC4	0.281440123
SNRPA	0.281455979
CTDSPL2	0.281463378
MED4	0.281468749
LHX5	0.281576856
NF2	0.281621581
EZH1	0.281638076
RRAGC	0.281658221
SUB1	0.281672604
MAN1A2	0.281741654
HNRNPA3	0.281759638
OPA1	0.281767209
ZEB2	0.281827031
HNF1B	0.281932175
CNOT10	0.281933654
TBP	0.281987072
GAR1	0.28229658
PAN2	0.282441982
MYLPF	0.282521121
ROCK1	0.282560838
PAN3	0.28256721
JMJD6	0.282618434
DDX19B	0.282625705
NKAIN1	0.282654588
RPL36	0.282710617
KDELR1	0.282884641
KRIT1	0.28302525
POU4F3	0.283025733
STIP1	0.283099826
B3GAT1	0.283104195
SZRD1	0.283325087
LRP4	0.283328816
MAP4K5	0.283353862
ARL15	0.283490501
TRIM2	0.283565746
CACNG3	0.28375639
GNG12	0.28405826
MYH3	0.284084757
EXOSC1	0.284411033
PAF1	0.284452668
H2AFY2	0.284562953
KATNAL1	0.284585492
STK39	0.284610823
YBX1	0.284611532
DPF3	0.284661211
ATP6V0B	0.28485509
GNE	0.284906379
TRAF7	0.284925435
MED12	0.284964429
RPL26L1	0.284992592
RNGTT	0.284994775
NONO	0.285079699
ST8SIA4	0.285112248
TCF7L2	0.285289037
PITPNC1	0.285382453
EFR3B	0.28538984
HOXD10	0.285494039
SLC25A14	0.285507465
HPSE2	0.285575633
DNM3	0.285583891
KIF3B	0.28582603
TOMM20	0.285851123
PFKFB4	0.286015101
RASGRF2	0.286018229
HNRNPA2B1	0.286092399
TRIM8	0.286105445
KLHL17	0.286120929
UBAP2L	0.286402062
YTHDC1	0.286520253
CSRP3	0.286537151
AGAP1	0.28666421
YWHAQ	0.286703927
SH3GL2	0.286819781
GMFG	0.286910569
KCTD7	0.286980887
CCZ1B	0.287101032
FST	0.287104438
PKNOX2	0.287111503
SGTB	0.287111836
LUC7L	0.287174144
RANBP10	0.287284611
CBLN1	0.287410943
EHD4	0.287487042
CTPS1	0.287508946
KCNA1	0.287514401
CBX5	0.287667408
CUL4B	0.287752381
TIMM23	0.287757589
BACE1	0.287851234
MYH1	0.287940966
MYH9	0.288157323
CREB5	0.288239572
WDR7	0.288266065
DPH3	0.28838541
SGCD	0.288408501
ANKFY1	0.288447567
KIFAP3	0.288462101
UBXN7	0.288471773
CALB1	0.28856276
PLRG1	0.288565198
GOLPH3	0.288575513
DSCAML1	0.288596227
GFPT2	0.288705691
CSDE1	0.288712552
PFN2	0.288715714
ERBB4	0.288735835
MCU	0.288745681
WDR47	0.288748467
THOC2	0.288983342
GPR52	0.289001498
WDR59	0.28930604
GYS1	0.289428736
PPP2R5A	0.289613662
GGNBP2	0.289666889
RASL10B	0.289751073
GNA14	0.289754504
GTF2H1	0.289946293
PFDN5	0.290019271
KDM5A	0.290023178
KCNH1	0.29005012
TRIAP1	0.29020639
PCYT1A	0.290269787
ACVR1	0.290331942
GNB3	0.290438233
KATNA1	0.290476243
CCND2	0.290484683
TMEM39A	0.290500079
MSANTD3	0.290606358
UBE3A	0.290606825
EIF3H	0.290684438
JKAMP	0.290712989
GAN	0.29078645
SLC1A2	0.290819598
RPL7	0.29094205
ACVR2B	0.291008409
ITCH	0.291132211
CPNE9	0.291212896
TEAD3	0.291308556
KPNA5	0.291759235
SYT17	0.291801713
ARFGEF2	0.291843196
NOL4	0.291864004
HSPA1B	0.291883125
MEF2A	0.291922805
POLB	0.291957885
RAP1GDS1	0.292030986
LMBRD2	0.292273394
ATP2A1	0.292574623
KLHL2	0.292598766
DNAJA1	0.292708804
SNTG1	0.292749645
TOP3B	0.29281273
PPFIA3	0.29291892
MED30	0.293059543
TMOD1	0.293205867
MAP1LC3B	0.293238298
DCTN6	0.293370563
IVNS1ABP	0.293580921
EXOSC4	0.293849045
PI4KB	0.293903232
PTK2	0.293948401
PRKAG1	0.293964236
PRMT1	0.294009446
PKN2	0.294014605
GRIN2B	0.294029696
NTRK3	0.294050095
STXBP5L	0.294203632
C6orf106	0.294248976
ATL1	0.294497426
WNT5B	0.294565283
FIBP	0.294598037
BRSK2	0.294601709
UBE4A	0.294676821
EMC4	0.294748635
DROSHA	0.294821053
PBRM1	0.294838802
NMT2	0.294920709
FAR1	0.295002029
ZNF362	0.295028626
RAPGEF2	0.295059333
GTF2H2	0.295093801
MDH1	0.295116675
CACNB3	0.295283554
ATP2B3	0.295382096
DYNLT1	0.295412309
THOC1	0.29545725
LRRC8C	0.295501483
VPS4B	0.295510017
PSME4	0.295530155
PRELID1	0.295551617
TBC1D23	0.295592627
RPRD1A	0.29559737
PELI2	0.295601508
ESRRA	0.295615731
INSIG2	0.295651401
KIAA1109	0.295764064
CCAR1	0.295832121
GRM3	0.296013318
ATP2C1	0.296198738
LMBR1	0.296213884
CALU	0.296278084
SERP1	0.296519656
RPLP1	0.29653965
EIF3C	0.296609412
LZIC	0.296615724
CIB2	0.296837462
SCN2A	0.296844932
PFDN4	0.296854284
PI4K2A	0.297019428
IDH1	0.297198994
PGD	0.297230799
BTG1	0.297271889
CTBP1	0.297315451
CLPX	0.297371901
WNT8B	0.297598291
TRIM62	0.297734974
GNG11	0.298106113
HOXC4	0.298130368
ITSN1	0.298245897
RND1	0.29824848
BEND5	0.298286954
POU6F1	0.298303291
DCAF8	0.298525942
TAGLN	0.298613863
SYT2	0.298613942
GK	0.29873152
MAFG	0.298839038
G3BP2	0.298906061
GNG4	0.29894418
TFAP4	0.299037577
STK4	0.299169468
GAD2	0.299407453
ANKRD52	0.299458871
FIP1L1	0.299459516
HIST1H2BM	0.29952553
TMEM101	0.299761907
ZBTB44	0.299907417
BRSK1	0.299999252
GULP1	0.300127517
MYH8	0.30028063
GAS2	0.300361457
ALDH18A1	0.300402592
THOC7	0.300415724
DERL1	0.300491396
FZD2	0.300586702
MED7	0.300641462
ASAP1	0.300643769
TMEM35	0.300648031
CDK5R1	0.30065549
CPSF1	0.300796265
DESI2	0.300821409
CNR1	0.300903045
FAM50A	0.301007
RAB21	0.301100529
TRPC3	0.301215252
CHD2	0.301356187
EEF1B2	0.301405331
PDE10A	0.301474571
ZSWIM8	0.301484131
AKT2	0.301505566
RNF38	0.301627726
FOXJ3	0.301743776
PIGU	0.301767174
TIMM17A	0.301860844
UBE2M	0.301912531
PREP	0.301939639
TMEM161B	0.302087691
CUL4A	0.302116651
ROR1	0.302142955
HERC4	0.302151885
PPP2R2C	0.302363006
STK25	0.302381072
CCT3	0.3024159
PYGL	0.302505375
ITGB1BP1	0.302549694
EIF5	0.302597482
GRID1	0.3026065
ERC1	0.30262735
FLNC	0.302671066
DYM	0.302690181
BECN1	0.302709557
TRPM3	0.302711967
SPRYD3	0.302746622
RNF7	0.302931497
SH3BGRL	0.30299562
ATG9A	0.303021271
3-Mar	0.303102277
MARCH3	0.303102277
LIN9	0.303203815
DNAJC2	0.303404997
ANKRD17	0.303421517
MAPK6	0.303536435
HIST1H2BK	0.303675091
CTDSP2	0.303748251
KCMF1	0.303765535
SSRP1	0.303907498
MYO1C	0.304219005
IPO11	0.304288939
ROBO1	0.304303342
NDFIP1	0.304311766
MAPRE1	0.304317662
SLC35B1	0.304425104
RELN	0.304469155
[truncated: 12,253 more rows]
