# Supplementary material for: Evolutionary and Topological Properties of Genes and Community Structures in Human Gene Regulatory Networks
Source: PLoS Comput Biol. 2016 Jun 30;12(6):e1005009. doi: 10.1371/journal.pcbi.1005009 (PMC4928929; doi:10.1371/journal.pcbi.1005009)
Supplement: S1 Table — (XLSX) [file pcbi.1005009.s013.xlsx]

## Sheet: Table S1A
	NOTE: THIS EXCEL DOCUMENT HAS MULTIPLE SHEETS!
	AML NETWORK
	Community index	Number of genes	Community ER	Community ER statistics				Community age	Community age statistics				DAVID pathway	Number of genes	DAVID Benjamini	Pathway ER	Pathway ER statistics				Pathway age	Pathway age statistics
				Diff. in mean	p-value	KS	p-value		Diff. in mean	p-value	KS	p-value					Diff. in mean	p-value	KS	p-value		Diff. in mean	p-value	KS	p-value
	0	1760	hot	0.24	2.5e-81	0.16	2.7e-73	young	1.01	6.7e-28	0.14	2.4e-70	Zinc finger	275	2.6e-39	hot	0.32	6e-19	0.32	2.4e-121	young	0.75	4.4e-05	0.24	2.2e-37		Evolutionary rate (ER) and age properties of communities and pathways in an AML network and a normal hematopoietic stem cell network. "Hot" and "cold" sets of genes means relatively high an relatively low ERs, respectively. The colored cells indicate whether the given community or pathway is significantly older/younger or hotter/colder than average given a significance value of (p < 10 -3). "KS" …
													Transcription regulation	298	1.9e-16	hot	0.28	4.8e-14	0.29	7.9e-51	young	1.17	9.3e-11	0.22	4e-35
	1	1579	average	-0.03	0.023	0.045	2.1e-05	old	-0.39	6.8e-07	0.06	2.1e-08	Transcription	304	4.8e-24	average	-0.05	0.046	0.05	0.48	young	0.69	5.6e-05	0.11	2e-08
													Intracellular organelle lumen	239	9.7e-19	average	-0.07	0.071	0.05	0.47	old	-1.18	1.7e-08	0.17	2.4e-12
													Protein localization	145	2.9e-10	cold	-0.27	7.3e-05	0.21	2.6e-07	old	-1.5	5.2e-08	0.22	1.4e-18
	2	1208	cold	-0.1	2.6e-10	0.06	6.4e-07	old	-1.3	1.2e-58	0.18	3e-71	Nuclear lumen	332	8.4e-107	cold	-0.21	2.6e-07	0.15	3.7e-10	old	-1.94	1.6e-28	0.31	2.1e-91
													Cell cycle phase	169	3.6e-98	average	0.06	0.1	0.11	0.052	old	-1.67	5.4e-07	0.26	1.7e-28
													Response to DNA damage stimulus	135	3.5e-58	average	0.03	0.31	0.12	0.0032	old	-1.97	3.2e-07	0.29	1.5e-25
	3	1055	average	0.01	0.24	0.037	0.12	young	1.41	5.4e-53	0.26	2.2e-183	Cell-cell signaling	146	3.6e-39	cold	-0.16	0.0007	0.15	1.3e-06	young	1.12	1.3e-05	0.34	2.8e-32
													Plasma membrane part	359	1.1e-67	cold	-0.11	0.00025	0.09	3.2e-05	young	0.82	4.1e-06	0.26	1.4e-50
	4	867	cold	-0.27	3.7e-55	0.21	1.7e-62	old	-0.94	1.7e-16	0.13	5.5e-35	mRNA metabolic process	124	9.5e-66	cold	-0.46	2.7e-25	0.46	5.3e-93	old	-1.84	2.7e-06	0.28	2.1e-17
													Nuclear lumen	212	9.3e-60	cold	-0.34	5.3e-24	0.32	3.7e-58	old	-1.45	1.16e-09	0.21	4.9e-13
													mRNA transport	27	1.2e-11	average	-0.36	0.0058	0.36	0.0001	average	-2.17	0.0072	0.39	7.9e-05
	5	780	cold	-0.11	1.1e-05	0.095	1.3e-09	old	-0.91	5.1e-10	0.12	9.5e-19	Establishment of protein localization	105	1.1e-19	cold	-0.33	5.2e-09	0.3	7.8e-19	old	-2.03	1.6e-12	0.34	5.1e-15
													Actin filament-based process	51	1.9e-16	cold	-0.41	9e-06	0.33	1e-08	old	-1.96	9e-06	0.3	1.2e-07
													Regulation of programmed cell death	79	2.6e-07	average	-0.03	0.42	0.1	0.34	average	-0.63	0.03	0.08	0.28
	6	748	hot	0.18	3.5e-22	0.11	3.9e-14	young	1.34	2.8e-29	0.17	1.1e-57	Lymphocyte activation	40	1.2e-11	hot	0.68	1.2e-10	0.38	7.4e-08	young	3.27	6.2e-11	0.43	5.3e-18
													Hemoglobin complex	13	1.3e-12	average	0.54	0.0051	0.58	1.3e-14	young	4.43	0.00011	0.6	5.5e-08
													Transmembrane	252	1.8e-05	hot	0.51	2e-34	0.27	1.9e-43	young	2.55	4.5e-28	0.31	1.1e-44
	7	417	average	-0.08	0.012	0.09	8.6e-05	old	-1.54	8.3e-22	0.23	1.4e-30	Mitochondrial envelope	103	1e-68	average	-0.14	0.02	0.15	2.4e-07	old	-1.98	4.5e-10	0.32	2.3e-20
													Respiratory chain	44	4.9e-47	average	0.03	0.34	0.26	0.0015	old	-1.57	9.3e-05	0.29	0.0013
													Ribosomal protein	62	2.4e-53	average	0.18	0.023	0.44	8.9e-15	old	-1.73	3.2e-05	0.24	1.9e-08
	8	296	hot	0.16	1.5e-05	0.1	0.0013	young	1.49	4.8e-14	0.24	4.4e-57	Homeobox	27	2.2e-12	average	-0.22	0.073	0.28	0.034	young	3.01	3.7e-07	0.13	1.7e-22
	9	270	cold	-0.28	5.7e-14	0.23	1.9e-28	old	-1.96	2.9e-20	0.42	2.8e-134	Translational elongation	77	1.7e-114	cold	-0.6	6e-18	0.68	1.4e-85	old	-3.04	1.7e-13	0.71	2.2e-108
													rRNA processing	27	1.1e-22	average	-0.24	0.032	0.31	0.019	old	-2.93	1.7e-05	0.68	9.6e-23
			|					|								|					|
			|					|								|					|
			|					|								|					|
			|					|								|					|
			Significant if Diff. in mean's p-value less than 1E-3					Significant if Diff. in mean's p-value less than 1E-3								Significant if Diff. in mean's p-value less than 1E-3					Significant if Diff. in mean's p-value less than 1E-3
	HEMATOPOIETIC STEM CELL NETWORK
	Community index	Number of genes	Community ER	Community ER statistics				Community age	Community age statistics				DAVID pathway	Number of genes	DAVID Benjamini	Pathway ER	Pathway ER statistics				Pathway age	Pathway age statistics
				Diff. in mean	p-value	KS	p-value		Diff. in mean	p-value	KS	p-value					Diff. in mean	p-value	KS	p-value		Diff. in mean	p-value	KS	p-value
	0	2295	cold	-0.21	1.4e-79	0.14	1.5e-130	old	-1.24	8.2e-72	0.17	2.1e-185	Intracellular organelle lumen	553	2.1e-98	cold	-0.26	1.2e-21	0.17	6.9e-31	old	-2.07	6.2e-45	0.32	3e-134
													RNA splicing	136	2.6e-38	cold	-0.55	2.4e-23	0.54	4.6e-109	old	-2.3	7.5e-14	0.37	3.6e-41
													Ribosomal protein	101	1.5e-41	cold	-0.34	4.5e-08	0.4	8.4e-41	old	-2.65	1.2e-16	0.55	8.7e-79
	1	1481	hot	0.25	6e-57	0.12	1.3e-49	young	0.98	4.6e-28	0.12	9.9e-58	Regulation of cell death	142	5.5e-13	average	0.18	0.0016	0.11	0.042	average	0.82	0.003	0.16	3.3e-08
													SH2 domain	37	4e-12	average	-0.14	0.09	0.15	0.49	average	0.19	0.35	0.27	5.3e-05
													Regulation of leukocyte activation	47	2.9e-10	hot	0.78	1.7e-17	0.41	2.8e-14	young	2.68	3.2e-07	0.34	1.1e-11
	2	1200	average	0.04	0.017	0.08	4.3e-14	average	-0.19	0.024	0.04	0.0018	Intracellular organelle lumen	163	3.9e-06	average	-0.14	0.0039	0.1	0.078	old	-1.5	1.9e-08	0.24	1.6e-16
	3	859	average	-0.07	0.001	0.06	0.00071	young	0.45	5.9e-05	0.1	3.5e-21	Positive regulation of transcription	85	1.1e-13	cold	-0.27	0.00012	0.24	8.5e-07	average	1.04	0.0019	0.33	1.9e-17
													Steroid hormone receptor	18	3.5e-08	average	-0.35	0.021	0.35	0.0099	young	2.69	0.00054	0.51	2.1e-09
													Identical protein binding	72	1.8e-06	average	-0.12	0.063	0.09	0.31	average	0.48	0.15	0.16	0.0053
	4	795	hot	0.11	2.6e-06	0.11	1.8e-19	average	0.37	0.0021	0.07	2.9e-07	Metal ion binding	239	2.2e-05	average	0.1	0.012	0.13	1.9e-05	average	0.22	0.18	0.09	0.0027
	5	746	average	0.08	0.0015	0.07	1.3e-05	young	0.56	2.3e-05	0.12	6.7e-25	Transcription regulation	198	9.4e-34	hot	0.16	0.00011	0.19	1.1e-09	average	0.8	0.0015	0.22	9.7e-19
													Zinc finger	86	7.8e-26	hot	0.55	3.5e-16	0.58	5.6e-59	average	0.25	0.26	0.27	3.9e-16
	6	735	average	0.05	0.026	0.06	0.0026	average	0.18	0.089	0.04	0.046	Cell cycle phase	64	9.1e-14	average	0.17	0.031	0.2	0.0034	old	-1.43	0.00031	0.21	8.2e-05
													Platelet alpha granule	21	4e-11	hot	0.58	1.9e-05	0.47	1.6e-07	young	2.61	0.0003	0.37	2.9e-05
													Complement and coagulation cascades	24	2.5e-10	hot	0.66	4e-06	0.67	6.1e-20	young	2.39	0.00027	0.37	7.9e-06
	7	249	hot	0.18	1.6e-05	0.11	0.0011	young	1.24	1.2e-08	0.17	1.3e-16	Ion transport	13	2.2e-05	average	-0.35	0.041	0.37	0.087	average	0.78	0.22	0.27	0.12
	8	226	cold	-0.28	5e-12	0.2	4.3e-20	old	-1.375	5.6e-10	0.21	3.5e-18	Proteasome	40	2.6e-61	cold	-0.51	6.9e-08	0.43	1.3e-14	old	-2.35	2.1e-05	0.56	1.4e-28
													Threonine protease	11	4.3e-13	average	-0.43	0.018	0.41	0.022	average	-1.42	0.078	0.55	7.8e-06
													Cytoskeleton	27	8.6e-07	average	-0.36	0.0027	0.37	2.7e-05	average	-1.74	0.0017	0.21	0.053
	9	215	average	0	0.49	0.05	0.31	young	0.97	9.5e-05	0.16	3.6e-10	N/A	N/A	N/A	N/A	N/A	N/A	N/A	N/A	N/A	N/A	N/A	N/A	N/A
			|					|								|					|
			|					|								|					|
			|					|								|					|
			|					|								|					|
			Significant if Diff. in mean's p-value less than 1E-3					Significant if Diff. in mean's p-value less than 1E-3								Significant if Diff. in mean's p-value less than 1E-3					Significant if Diff. in mean's p-value less than 1E-3
	HUMANNET NETWORK
	Community index	Number of genes	Community ER	Community ER statistics				Community age	Community age statistics				DAVID pathway	Number of genes	DAVID Benjamini	Pathway ER	Pathway ER statistics				Pathway age	Pathway age statistics
				Diff. in mean	p-value	KS	p-value		Diff. in mean	p-value	KS	p-value					Diff. in mean	p-value	KS	p-value		Diff. in mean	p-value	KS	p-value
	0	2961	hot	0.38	1e-185	0.2354	<1E-300	young	2.05	7.05e-198	0.255	<1E-300	Immunoglobulin domain	201	7.6e-66	hot	0.9232	3.9892e-82	0.4537	2.2468e-92	young	4.159	2.1605e-58	0.4976	1.7022e-132
													EGF-like domain	122	6.8e-55	hot	0.2536	0.000151	0.2842	4.4812e-13	young	1.0219	0.000334	0.2845	5.2339e-20
													Chemotaxis	93	1.5e-40	hot	0.8624	4.7317e-31	0.5154	9.3623e-50	young	4.0887	1.9074e-23	0.506	4.9569e-56
	1	2849	cold	-0.14	8.7e-30	0.1178	5.6858e-62	average	0.1	0.0082	0.1356	1.2171e-115	Protein kinase, core	344	3.2e-226	cold	-0.2995	1.5374e-15	0.2373	4.3516e-36	old	-1.6946	1.9989e-18	0.2527	7.9053e-54
													Positive regulation of transcription from RNA polymerase II promoter	181	4e-57	cold	-0.3014	1.3421e-08	0.2773	4.7949e-27	young	0.6907	0.004613	0.3185	2.2227e-38
													Transcription regulation	503	4.2e-59	cold	-0.2171	1.977e-11	0.1753	2.5079e-26	young	1.044	1.8083e-12	0.3155	4.758e-121
	2	2665	cold	-0.12	9.1e-21	0.0902	5.4578e-43	old	-1.5	5.3e-97	0.2241	<1E-300	Mitochondrial envelope	211	2.7e-81	cold	-0.1587	0.000496	0.1441	5.8095e-06	old	-2.242	1.0349e-23	0.3584	1.905e-72
													Protein transport	243	1.2e-51	cold	-0.3479	2.5898e-15	0.2878	3.6847e-48	old	-2.2023	1.8773e-21	0.3335	1.4648e-78
													Peroxisome	54	2.6e-30	average	-0.111	0.119969	0.1935	0.031665	old	-2.3916	2.0404e-06	0.3629	6.8292e-16
	3	1402	cold	-0.07	1.7e-05	0.0429	0.004199	old	-1.05	2.7e-28	0.1264	8.6786e-52	Response to DNA damage stimulus	145	1.9e-71	average	0.0288	0.325091	0.1519	0.000224	old	-2.351	2.0006e-16	0.3296	1.4647e-41
													Cellular macromolecule catabolic process	195	1.6e-70	cold	-0.311	5.3954e-10	0.277	3.0756e-34	old	-2.1027	7.1771e-16	0.2954	2.7062e-40
													Mitosis	82	1.2e-58	average	0.0139	0.381489	0.0898	0.468785	old	-1.832	1.8669e-06	0.2995	3.8665e-15
	4	1115	cold	-0.24	7.1e-30	0.1971	4.7091e-96	old	-2.2	8.3e-89	0.4735	<1E-300	Ribosome	68	7.2e-89	cold	-0.6355	9.6267e-16	0.6839	2.4361e-74	old	-3.5027	1.8271e-15	0.7518	3.7782e-89
													Nuclear lumen	241	3.6e-59	cold	-0.2946	5.5785e-13	0.2663	9.4704e-35	old	-2.3824	5.5708e-27	0.5775	2.1974e-262
													Nucleosome	61	2.5e-29	cold	-0.4974	9.5607e-06	0.4952	2.6747e-14	average	-0.0929	0.402573	0.4403	1.0498e-21
	5	781	cold	-0.26	1.6e-24	0.2187	5.1787e-78	old	-1.08	8.1e-16	0.1486	2.9793e-32	mRNA processing	151	1.4e-144	cold	-0.5106	9.8438e-25	0.4844	1.5042e-81	old	-2.3173	3.4572e-15	0.305	2.0057e-31
													Nuclear lumen	185	1.1e-75	cold	-0.3884	1.9334e-15	0.3557	1.5629e-47	old	-2.1513	1.056e-15	0.2854	6.8205e-32
													WD40 repeat region	83	5.1e-60	cold	-0.2981	5.3189e-05	0.2452	2.2048e-06	old	-1.9485	9.2841e-07	0.278	9.2737e-14
	6	736	cold	-0.09	0.00061	0.0621	0.012506	young	0.75	1.3e-07	0.1642	2.9394e-37	Sulfotransferase	26	1.6e-33	average	0.0595	0.33786	0.2302	0.178555	average	0.2281	0.357373	0.2482	0.002466
													Vision	32	1.2e-16	average	0.0331	0.387204	0.2159	0.112718	average	0.8411	0.106313	0.1882	0.045599
													C2 calcium-dependent membrane targeting	25	6.7e-11	average	-0.1395	0.174852	0.1961	0.446034	average	0.1373	0.450547	0.2566	0.009547
	7	731	hot	0.2	9.7e-16	0.2206	3.2565e-58	average	0.17	0.11	0.0935	1.9685e-11	KRAB	168	9.5e-208	hot	0.6698	4.8603e-36	0.7041	3.7658e-207	average	0.658	0.010712	0.2482	8.7716e-25
													Zinc finger	205	3.4e-245	hot	0.6194	1.3886e-32	0.6514	2.532e-166	average	0.8436	0.001347	0.2482	3.2244e-32
													Domain: SCAN box	22	1.4e-20	hot	0.5427	0.000324	0.6142	4.3258e-11	young	4.8155	8.0965e-10	0.5908	5.1961e-17
	8	320	average	0.05	0.12	0.0528	0.435031	young	0.7	0.00046	0.1511	2.2452e-13	ANK repeat	58	2.4e-72	average	0.073	0.240021	0.2362	0.001287	average	0.1525	0.385015	0.1965	0.000272
													Kelch repeat	41	1.2e-65	cold	-0.4277	0.0001	0.4453	4.136e-11	average	0.8875	0.051474	0.2615	4.3466e-05
													Domain: SOCS box	16	6.3e-21	average	-0.3486	0.026427	0.3518	0.05084	average	2.6848	0.002199	0.5632	5.772e-10
	9	130	average	0.19	0.0047	0.2428	7.2139e-07	young	2.3	4.8e-12	0.2774	1.9871e-19	Olfaction	37	4.9e-38	average	0.7141	0.001433	0.8355	1.8693e-07	young	7.173	1.0474e-31	0.8857	1.1047e-70
													Cell membrane	54	1.2e-22	average	0.2416	0.044049	0.2637	0.099046	young	5.0899	1.4329e-29	0.608	2.3633e-51
													MORN	7	1.4e-09	average	-0.0326	0.423305	0.2691	0.137375	average	-2.5027	0.02633	0.5434	0.001788
			|					|								|					|
			|					|								|					|
			|					|								|					|
			|					|								|					|
			Significant if Diff. in mean's p-value less than 1E-3					Significant if Diff. in mean's p-value less than 1E-3								Significant if Diff. in mean's p-value less than 1E-3					Significant if Diff. in mean's p-value less than 1E-3

## Sheet: Table S1B
	AML
	INDEX	COMMUNITY			PATHWAY NAME	PATHWAY				SAME NAME PATHWAYS
		log10(EVO p)	log10(AGE p)			log10(DAVID p)	log10(EVO p)	log10(AGE p)		AML pathways	log10(DAVID p)	log10(DAVID p)	Normal pathways
	0	-80.6021	-27.1739		Zinc finger	-38.585	-18.2218	-4.35655		Cell cycle phase	-97.4437	-13.041	Cell cycle phase
					Transcription regulation	-15.7212	-13.3188	-10.0315		Ribosomal protein	-52.6198	-40.8239	Ribosomal protein
	1	-1.63827	-6.16749		Transcription	-23.3188	-1.33724	-4.25181		Zinc finger	-38.585	-25.1079	Zinc finger
					Intracellular organelle lumen	-18.0132	-1.14874	-7.76955		Intracellular organelle lumen	-18.0132	-97.6778	Intracellular organelle lumen
					Protein localization	-9.5376	-4.13668	-7.284		Transcription regulation	-15.7212	-33.0269	Transcription regulation
	2	-9.58503	-57.9208		Nuclear lumen	-106.076	-6.58503	-27.7959
					Cell cycle phase	-97.4437	-1	-6.26761
					Response to DNA damage stimulus	-57.4559	-0.508638	-6.49485		RELATED PATHWAYS
	3	-0.619789	-52.2676		Cell-cell signaling	-38.4437	-3.1549	-4.88606		AML pathways	log10(DAVID p)	log10(DAVID p)	Normal pathways
					Plasma membrane part	-66.9586	-3.60206	-5.38722		Actin filament-based process	-15.7212	-6.0655	Cytoskeleton
	4	-54.4318	-15.7696		mRNA metabolic process	-65.0223	-24.5686	-5.56864		Lymphocyte activation	-10.9208	-9.5376	Regulation of leukocyte activation
					Nuclear lumen	-59.0315	-23.2757	-8.93554		Regulation of programmed cell death	-6.58503	-12.2596	Regulation of cell death
					mRNA transport	-10.9208	-2.23657	-2.14267
	5	-4.95861	-9.29243		Establishment of protein localization	-18.9586	-8.284	-11.7959
					Actin filament-based process	-15.7212	-5.04576	-5.04576		REMAINING PATHWAYS
					Regulation of programmed cell death	-6.58503	-0.376751	-1.52288		AML pathways	log10(DAVID p)	log10(DAVID p)	Normal pathways
	6	-21.4559	-28.5528		Lymphocyte activation	-10.9208	-9.92082	-10.2076		Translational elongation	-113.77	-60.585	Proteasome
					Hemoglobin complex	-11.8861	-2.29243	-3.95861		Nuclear lumen	-106.076	-37.585	RNA splicing
					Transmembrane	-4.74473	-33.699	-27.3468		Mitochondrial envelope	-68	-12.9586	Positive regulation of transcription
	7	-1.92082	-21.0809		Mitochondrial envelope	-68	-1.69897	-9.34679		Plasma membrane part	-66.9586	-12.3665	Threonine protease
					Respiratory chain	-46.3098	-0.468521	-4.03152		mRNA metabolic process	-65.0223	-11.3979	SH2 domain
					Ribosomal protein	-52.6198	-1.63827	-4.49485		Nuclear lumen	-59.0315	-10.3979	Platelet alpha granule
	8	-4.82391	-13.3188		Homeobox	-11.6576	-1.13668	-6.4318		Response to DNA damage stimulus	-57.4559	-9.60206	Complement and coagulation cascades
	9	-13.2441	-19.5376		Translational elongation	-113.77	-17.2218	-12.7696		Respiratory chain	-46.3098	-7.45593	Steroid hormone receptor
					rRNA processing	-21.9586	-1.49485	-4.76955		Cell-cell signaling	-38.4437	-5.74473	Identical protein binding
										Transcription	-23.3188	-5.40894	Intracellular organelle lumen
										rRNA processing	-21.9586	-4.65758	Metal ion binding
										Establishment of protein localization	-18.9586	-4.65758	Ion transport
	NORMAL									Hemoglobin complex	-11.8861
										Homeobox	-11.6576
										mRNA transport	-10.9208
	INDEX	COMMUNITY			PATHWAY NAME	PATHWAY				Protein localization	-9.5376
		log10(EVO p)	log10(AGE p)			log10(DAVID p)	log10(EVO p)	log10(AGE p)		Transmembrane	-4.74473
	0	-78.8539	-71.0862		Intracellular organelle lumen	-97.6778	-20.9208	-44.2076
					RNA splicing	-37.585	-22.6198	-13.1249
					Ribosomal protein	-40.8239	-7.34679	-15.9208
	1	-56.2218	-27.3372		Regulation of cell death	-12.2596	-2.79588	-2.52288
					SH2 domain	-11.3979	-1.04576	-0.455932		RED = MORE SIGNIFICANT
					Regulation of leukocyte activation	-9.5376	-16.7696	-6.49485
	2	-1.76955	-1.61979		Intracellular organelle lumen	-5.40894	-2.40894	-7.72125
	3	-3	-4.22915		Positive regulation of transcription	-12.9586	-3.92082	-2.72125
					Steroid hormone receptor	-7.45593	-1.67778	-3.26761
					Identical protein binding	-5.74473	-1.20066	-0.823909		GREEN = LESS SIGNIFICANT
	4	-5.58503	-2.67778		Metal ion binding	-4.65758	-1.92082	-0.744727
	5	-2.82391	-4.63827		Transcription regulation	-33.0269	-3.95861	-2.82391
					Zinc finger	-25.1079	-15.4559	-0.585027
	6	-1.58503	-1.05061		Cell cycle phase	-13.041	-1.50864	-3.50864
					Platelet alpha granule	-10.3979	-4.72125	-3.52288
					Complement and coagulation cascades	-9.60206	-5.39794	-3.56864
	7	-4.79588	-7.92082		Ion transport	-4.65758	-1.38722	-0.657577
	8	-11.301	-9.25181		Proteasome	-60.585	-7.16115	-4.67778
					Threonine protease	-12.3665	-1.74473	-1.10791
					Cytoskeleton	-6.0655	-2.56864	-2.76955
	9	-0.309804	-4.02228
	Comparison between Tables S1A and S1B for evolutionary rates (ERs), ages, and enrichment significance from the online gene ontology tool DAVID. Columns (including both AML and normal) were colored according to log10(p-value) as follows: C alone, D alone, G alone, H alone, I alone, and L and M combined. The higher quality of the AML network is evident in the coloring, since the normal network has …

## Sheet: Table S1C
		Kinases			Receptors			Transcription factors			All genes
		Mean	Median	STD	Mean	Median	STD	Mean	Median	STD	Mean	Median	STD					Degree centrality				PageRank				Betweenness centrality
	Evolutionary rate	0.53	0.47	0.31	0.98	0.71	0.7	0.62	0.54	0.37	0.81	0.64	0.6					Pearson R	p-value	Spearman ρ	p-value	Pearson R	p-value	Spearman ρ	p-value	Pearson R	p-value	Spearman ρ	p-value
	Age	1.6	1	2.08	5.54	6	3.51	4.43	3	3.53	3.36	2	3.55				Evol. rate	-0.06	8.88e-10	-0.15	7.4e-51	-0.14	1.5e-43	-0.25	5.6e-141	-0.07	1.16e-11	-0.21	3e-103
	Degree centrality	5.99	2.65	9.22	6.77	1.49	24.09	26.53	9.44	46.79	8.17	2.26	20.99				Age	-0.06	7.3e-09	-0.18	2.5e-73	-0.12	4.1e-33	-0.22	1.7e-111	-0.04	5.5e-05	-0.14	2e-47
	Betweenness centrality	0.00046	3.1e-05	0.0019	0.00036	0	0.0018	0.001	0.00017	0.0026	0.0004	2e-06	0.0015
	PageRank	9e-05	5.2e-05	0.00013	9.4e-05	6.2e-05	0.00012	7.1e-05	3.7e-05	0.0001	0.0001	5.9e-05	0.00015
	Evolutionary and centrality properties of kinase, receptor, and transcription factor genes in AML 2.3 as well as for all genes in AML 2.3
		Degree centrality				PageRank				Betweenness centrality
		Pearson R	p-value	Spearman ρ	p-value	Pearson R	p-value	Spearman ρ	p-value	Pearson R	p-value	Spearman ρ	p-value
	Evolutionary rate	-0.06	8.88e-10	-0.15	7.4e-51	-0.14	1.5e-43	-0.25	5.6e-141	-0.07	1.16e-11	-0.21	3e-103
	Age	-0.06	7.3e-09	-0.18	2.5e-73	-0.12	4.1e-33	-0.22	1.7e-111	-0.04	5.5e-05	-0.14	2e-47
	Correlation between centrality measures and evolutionary measures.
