# Supplementary material for: Evolutionary and Topological Properties of Genes and Community Structures in Human Gene Regulatory Networks
Source: PLoS Comput Biol. 2016 Jun 30;12(6):e1005009. doi: 10.1371/journal.pcbi.1005009 (PMC4928929; doi:10.1371/journal.pcbi.1005009)
Supplement: S2 Table — (XLSX) [file pcbi.1005009.s014.xlsx]

## Sheet: Sheet1
	Community	AML 2.3 background						Homo sapiens background
		Real communities			Random communities			Real communities			Random communities
		DAVID group	Benjamini	log10(Benjamini)	DAVID group	Benjamini	log10(Benjamini)	DAVID group	Benjamini	log10(Benjamini)	DAVID group	Benjamini	log10((Benjamini)
	0	Zinc finger	2.7e-38	-37.5686	Cellular calcium ion homeostasis	1	0	Zinc finger	2.6e-39	-38.585	Intracellular organelle lumen	1.3e-12	-11.8861
		Krueppel-associated box	7.4e-36	-35.1308	Metal ion-binding; site:Manganese 1; via carbonyl oxygen	1	0	Transcription regulation	1.9e-16	-15.7212	Transcription	6.9e-10	-9.16115
		Intrinsic to membrane	8.3e-25	-24.0809	Positive regulation of calcium ion transport	0.98	-0.00877392	-	-	-	Protein transport	0.0079	-2.10237
	1	Transcription	1.4e-10	-9.85387	Positive regulation of cellular biosynthetic process	1	0	Transcription	4.8e-24	-23.3188	Nuclear lumen	1.5e-08	-7.82391
		Transition metal ion binding	1.3e-07	-6.88606	Sterile alpha motif SAM	1	0	Intracellular organelle lumen	9.7e-19	-18.0132	Positive regulation of cellular biosynthetic process	0.00045	-3.34679
		Protein localization	0.0044	-2.35655	Vesicle membrane	0.39	-0.408935	Protein localization	2.9e-10	-9.5376	Regulation of apoptosis	0.00029	-3.5376
	2	M phase	9.4e-67	-66.0269	Pentaxin	1	0	Nuclear lumen	8.4e-107	-106.076	Organelle lumen	1.5e-05	-4.82391
		Nuclear lumen	5.9e-57	-56.2291	Somatic recombination of immunoglobulin gene segments	1	0	Cell cycle phase	3.6e-98	-97.4437	DNA damage	5.4e-06	-5.26761
		DNA repair	2.1e-42	-41.6778	DNA damage checkpoint	1	0	Response to DNA damage stimulus	3.5e-58	-57.4559	Ubl conjugation	0.00029	-3.5376
	3	Topological domain: extracellular	6.7e-41	-40.1739	POU	1	0	Cell-cell signaling	3.6e-39	-38.4437	Intracellular organelle lumen	1.7e-05	-4.76955
		Ionic channel	6.7e-23	-22.1739	Regulation of I-kappaB kinase/NF-kappaB cascade	1	0	Plasma membrane part	1.1e-67	-66.9586	Phosphorus metabolic process	0.29	-0.537602
		Regulation of neurlogical system process	1.9e-16	-15.7212	Protein tyrosine phosphatase activity	1	0	-	-	-	Protein complex biogenesis	0.45	-0.346787
	4	mRNA metabolic process	1e-53	-53	Determination of left/right symmetry	1	0	mRNA metabolic process	9.5e-66	-65.0223	Organelle lumen	3.2e-06	-5.49485
		Nuclear mRNA splicing via spliceosome	4.8e-33	-32.3188	Peptide receptor activity	1	0	Nuclear lumen	9.3e-60	-59.0315	Transcription	0.00095	-3.02228
		Nucleotide-binding alpha-beta plait	5.9e-37	-36.2291	SEC63	1	0	mRNA transport	1.2e-11	-10.9208	Positive regulation of macromolecule biosynthetic process	0.19	-0.721246
	5	Establishment of protein localization	3.6e-12	-11.4437	Transition metal ion binding	0.99	-0.00436481	Establishment of protein localization	1.1e-19	-18.9586	Membrane-enclosed lumen	2.6e-07	-6.58503
		Actin filament-based process	1.8e-12	-11.7447	Zinc finger	1	0	Actin filament-based process	1.9e-16	-15.7212	Regulation of apoptosis	0.15	-0.823909
		Intracellular protein transport	8.2e-06	-5.08619	Small conjugating protein ligase activity	0.99	-0.00436481	Regulation of programmed cell death	2.6e-07	-6.58503	Zinc finger	0.006	-2.22185
	6	Topological domain: cytoplasmic	5.6e-18	-17.2518	Regulation of carbohydrate metabolic process	1	0	Lymphocyte activation	1.2e-11	-10.9208	Membrane-enclosed lumen	1.3e-07	-6.88606
		Lymphocyte activation	2.2e-07	-6.65758	Helicase ATP-binding domain	1	0	Hemoglobin complex	1.3e-12	-11.8861	Helicaste ATP-binding	0.058	-1.23657
		Hemoglobin complex	9e-10	-9.04576	Cell-substrate adherens junction	0.75	-0.124939	Transmembrane	1.8e-05	-4.74473	Cell-substrate adherens junction	0.02	-1.69897
	7	Mitochondrial inner membrane	2e-60	-59.699	FYVE	0.63	-0.200659	Mitochondrial envelope	1e-68	-68	Membrane-enclosed lumen	0.004	-2.39794
		Respiratory chain	1.1e-42	-41.9586	HLH	0.59	-0.229148	Respiratory chain	4.9e-47	-46.3098	Transcription	0.009	-2.04576
		Parkinson's disease	1.2e-43	-42.9208	Stem cell maintenance	1	0	Ribosomal protein	2.4e-53	-52.6198	Zinc finger	0.98	-0.00877392
	8	Homeobox	5.7e-14	-13.2441	Protein transport	0.99	-0.00436481	Homeobox	2.2e-12	-11.6576	Protein transport	0.94	-0.0268721
		Signal peptide	2.4e-05	-4.61979	Heat schock protein 70	1	0	-	-	-	Organelle lumen	0.26	-0.585027
		Integral to membrane	0.00048	-3.31876	Gamete generation	0.98	-0.00877392	-	-	-	Cellular protein localization	0.64	-0.19382
	9	Translational elongation	3.1e-103	-102.509	EGF-like calcium-binding	1	0	Translational elongation	1.7e-114	-113.77	Transcription	0.11	-0.958607
		rRNA processing	1.8e-18	-17.7447	Tissue homeostasis	1	0	rRNA processing	1.1e-22	-21.9586	Activation of immune response	0.95	-0.0222764
		Translation factor activity, nucleic acid binding	9.2e-13	-12.0362	Ativation of immune response	1	0	-	-	-	Tissue homeostasis	0.95	-0.0222764
	Table S2A. DAVID enrichment for real and random communities of genes using two background types. "AML 2.3 background" used the set of all genes in AML 2.3 as the background genes when the communities were provided to DAVID, whereas "Homo sapiens background" used the set of all known genes in the human genome as the background. "Real community" means that the set of genes provided to DAVID belonge…
	Community	HumanNet background						Homo sapiens background
		Real communities			Random communities			Real communities			Random communities
		DAVID group	Benjamini	log10(Benjamini)	DAVID group	Benjamini	log10(Benjamini)	DAVID group	Benjamini	log10(Benjamini)	DAVID group	Benjamini	log10((Benjamini)
	0	Immunoglobulin-like	1.1e-71	-70.9586	Like-Sm ribonucleoprotein, eukaryotic and archaea-type, core	1	0	Immunoglobulin domain	7.6e-66	-65.1192	Membrane-enclosed lumen	4.8e-06	-5.31876
		Topological domain: cytoplasmic	4.1e-76	-75.3872	Proton transport	1	0	EGF-like domain	6.8e-55	-54.1675	Nucleotide-binding	4.7e-07	-6.3279
		EGF-like domain	5.8e-48	-47.2366	Bipolymer glycosylation	1	0	Chemotaxis	1.5e-40	-39.8239	Like-SM ribonucleoprotein eukaryotic and archaea-type, core	0.87	-0.0604807
	1	Protein kinase, core	8.5e-195	-194.071	LIM domain	0.96	-0.0177288	Protein kinase, core	3.2e-226	-225.495	Nucleotide-binding	2.2e-05	-4.65758
		Positive regulation of transcription from RNA polymerase II promoter	5.1e-48	-47.2924	Positive regulation of protein amino acid phosphorylation	1	0	Positive regulation of transcription from RNA polymerase II promoter	4e-57	-56.3979	Serine/threonine-protein kinase	0.0077	-2.11351
		Transcription regulation	7.2e-44	-43.1427	ABC transporter-like	1	0	Transcription regulation	4.2e-59	-58.3768	Cytoplasmic vesicle	1	0
	2	Mitochondrial envelope	2.9e-73	-72.5376	Cellular macromolecule localization	1	0	Mitochondrial envelope	2.7e-81	-80.5686	Cellular macromolecule localization	0.3	-0.522879
		Protein transport	4e-43	-42.3979	Humoral immune response mediated by circulating immunoglobulin	1	0	Protein transport	1.2e-51	-50.9208	Organelle lumen	0.13	-0.886057
		Monovalent inorganic cation transmembrane transporter activity	4.6e-26	-25.3372	LA domain	1	0	Peroxisome	2.6e-30	-29.585	Vesicle	0.19	-0.721246
	3	Response to DNA damage stimulus	8e-68	-67.0969	Very-low-density lipoprotein particle	0.26	-0.585027	Response to DNA damage stimulus	1.9e-71	-70.7212	Membrane-enclosed lumen	0.0049	-2.3098
		Cellular macromolecule catabolic process	8e-69	-68.0969	Ubiquitin	1	0	Cellular macromolecule catabolic process	1.6e-70	-69.7959	Very-low-density lipoprotein particle	0.046	-1.33724
		Nuclear division	5.3e-54	-53.2757	Small conjugating protein ligase activity	0.99	-0.00436481	Mitosis	1.2e-58	-57.9208	Nucleotide-binding	0.011	-1.95861
	4	Ribosome	5.7e-89	-88.2441	Apoptosis regulatory Bcl-2, BH	1	0	Ribosome	7.2e-89	-88.1427	Protein amino acid phosphorylation	0.28	-0.552842
		Nuclear lumen	3.7e-44	-43.4318	Hemopoietic or lymphoid organ development	0.99	-0.00436481	Nuclear lumen	3.6e-59	-58.4437	Hemopoietic or lymphoid organ development	0.47	-0.327902
		Nucleosome	9.9e-31	-30.0044	Nucleosome	0.8	-0.09691	Nucleosome	2.5e-29	-28.6021	Negative regulation of nitrogen compound metabolic process	0.44	-0.356547
	5	mRNA processing	7.2e-145	-144.143	Domain: WW 2	1	0	mRNA processing	1.4e-144	-143.854	Organelle lumen	0.029	-1.5376
		Nuclear lumen	8.6e-65	-64.0655	Intracellular organelle lumen	0.93	-0.0315171	Nuclear lumen	1.1e-75	-74.9586	Domain: WW 1	1	0
		WD40 repeat	1e-58	-58	Mitochondrial substrate/solute carrier	1	0	WD40 repeat region	5.1e-60	-59.2924	Domain: Guanylate kinase-like	1	0
	6	Sulfotransferase	8.1e-33	-32.0915	Dynein	0.85	-0.0705811	Sulfotransferase	1.6e-33	-32.7959	Domain: protein kinase	0.62	-0.207608
		Visual perception	7.6e-13	-12.1192	Villin headpiece	1	0	Vision	1.2e-16	-15.9208	Cellular homeostasis	0.88	-0.0555173
		Neurotransmitter-gated ion-channel	9.3e-14	-13.0315	Domain: GOLD	1	0	C2 calcium-dependent membrane targeting	6.7e-11	-10.1739	Dynein	0.22	-0.657577
	7	KRAB	1.5e-255	-254.824	Domain: PDZ	0.83	-0.0809219	KRAB	9.5e-208	-207.022	Domain: PDZ	0.22	-0.657577
		Zinc finger	6.1e-273	-272.215	Transmembrane	0.99	-0.00436481	Zinc finger	3.4e-245	-244.469	Nuclear lumen	0.6	-0.221849
		SCAN	3.4e-25	-24.4685	Domain: EH	0.92	-0.0362122	Domain: SCAN box	1.4e-20	-19.8539	Positive regulation of transcription	1	0
	8	Ankyrin	2.3e-71	-70.6383	Purine ribonucleotide biosynthetic process	0.99	-0.00436481	ANK repeat	2.4e-72	-71.6198	Purine ribonucleotide biosynthetic process	0.95	-0.0222764
		Kelch repeat	6.9e-65	-64.1612	Cerebellum morphogenesis	0.97	-0.0132283	Kelch repeat	1.2e-65	-64.9208	Cerebellum morphogenesis	0.85	-0.0705811
		SOCS	7.3e-20	-19.1367	Domain: SAP	1	0	Domain: SOCS box	6.3e-21	-20.2007	Domain: SAP	1	0
	9	Olfactory receptor activity	3.6e-64	-63.4437	Nucleotide biosynthetic process	1	0	Olfaction	4.9e-38	-37.3098	Nitrogen compound biosynthetic process	1	0
		Cell membrane	9.7e-23	-22.0132	Zinc finger	0.86	-0.0655015	Cell membrane	1.2e-22	-21.9208	Membrane-enclosed lumen	0.93	-0.0315171
		MORN	8.9e-10	-9.05061	Transcription	0.99	-0.00436481	MORN	1.4e-09	-8.85387	Transcription	0.7	-0.154902
	Table S2B. DAVID enrichment for real and random communities of genes using two background types in HumanNet. Same as Table S2A, but Table S2B uses HumanNet instead of AML 2.3.
